# Supplementary material for: Elucidating a normal function of huntingtin by functional and microarray analysis of huntingtin-null mouse embryonic fibroblasts
Source: BMC Neurosci. 2008 Apr 15;9:38. doi: 10.1186/1471-2202-9-38 (PMC2377268; doi:10.1186/1471-2202-9-38)
Supplement: Additional file 2 — Excell file with Supplementary Table 1. The microarray data for 821 differentially expressed probes are presented in the Excell file. The data listed for each probe are as follows: an Illumina beads target ID, an average signal from 6 chips with Hdh-HET samples, the probability of detection of a probe in Hdh-HET samples, an average signal from 6 chips with Hdh-KO samples, the probability of detection of a probe in Hdh-KO samples, the Diff Score obtained by comparing Hdh-HET and Hdh-HET samples, the P value calculated from the Diff score, an official gene symbol and definition (when available), the sequence of the probe, and the genebank accession number (when available). The results are sorted by the Diff score with negative Diff scores corresponding to the probes downregulated in Hdh-KO cells (366 probes) and positive Diff scores corresponding to the probes upregulated in Hdh-KO cells (455 probes). [file 1471-2202-9-38-S2.xls]

## Sheet: KO vs WT_p05_t test with FDR_a
TargetID	HET_Signal	HET_Detection_Pval	KO_Signal	KO_Detection_Pval	KO.DiffScore	KO.Diff Pval	Gene symbol	DEFINITION	PROBE_SEQUENCE	ACCESSION
scl014696.1_75-S	990.795	0	346.452	0	-34.2376	0.000376912	Gnb4	Mus musculus guanine nucleotide binding protein beta 4 (Gnb4) mRNA.	GTGCCATATTTTCTGTTCTCCAATGATACCTGGAGAAATCCGTGTTACAG	NM_013531.2
ri|2810405F04|ZX00046M02|AK012991|1548-S	239.846	0.000621118	6.76058	0.280745	-33.0237	0.000498461	2810405F04Rik	hypothetical protein	CAGTCATCATCATAGGTGGTCGTGGCTACATTCTGCTTATCCTTACTATC	AK012991
scl0242819.10_30-S	194.616	0.00124224	16.215	0.173292	-33.0237	0.000498461	Gm440		CCCAGTTGGTACACTTTTTCAGATCTGTCCGATAGAAGCACTAGTTTGTG	NM_198620.1
GI_38073326-S	20772.3	0	9091.68	0	-31.8325	0.000655765	LOC381292	Mus musculus similar to ribosomal protein (LOC381292) mRNA.	AGGCCCCTGTGAAGGCCCCATAGAAATGACTCCTGCCAGTGTGAAGACAG	XM_355233.1
scl015194.70_20-S	302.093	0	-2.30488	0.495652	-31.8325	0.000655765	Hdh	Mus musculus Huntington disease gene homolog (Hdh) mRNA.	GGACAGCCAGGCAATGGCAGGAGTGCTTTGCAATGAGGGCTATGCAGGGA	NM_010414.1
ri|C230095O06|PX00177N13|AK049058|896-S	259.036	0	23.9617	0.110559	-30.224	0.000949723	C230095O06Rik		GCCCCAGGGTCTGTGCTTTAGGGAGACAGGATAATAGGGGTCTGTAGCTT	AK049058
scl53202.1.12_205-S	904.372	0	240.862	0	-29.5281	0.00111479	2810449D17Rik		GGAATATTCTGTAAAGTAGAATCTGTCACTACCATGGCCCTGGCATCAAC
GI_38084949-S	1425.2	0	477.727	0	-29.0775	0.00123667	LOC381795	Mus musculus similar to coatomer protein complex subunit gamma 1 (LOC381795) mRNA.	CCCAGCATTTGGGAGAAACAGGAGGATGGCTGCCAGTTTGAACCTGCCTG	XM_355797.1
scl29003.4_686-S	461.35	0	53.0574	0.026087	-29.0775	0.00123667	Hoxa7	Mus musculus homeo box A7 (Hoxa7) mRNA.	CTGGGGTTCAGAGAAGGCACGCTTCCCAGCCCAGCTACCTGTGTTTTATG	NM_010455
scl21752.24.8_3-S	14158.2	0	9100.32	0	-29.0725	0.0012381	Atp1a1	Mus musculus ATPase Na+/K+ transporting alpha 1 polypeptide (Atp1a1) mRNA.	CACCGTGTACGGGGACGACAGCGGGCAAGGTTTATACGTGCCTTTTTGTT	NM_144900.1
GI_38089397-S	176.571	0.00124224	77.2779	0.010559	-28.9156	0.00128363	LOC234486	Mus musculus similar to D52 (LOC234486) mRNA.	ACGCTACCAGTGCCATGACCACAAAGCCTCCTCCAGAACAGACAGCCCCA	XM_134462.2
scl35960.12_340-S	1191.48	0	414.523	0	-27.8944	0.00162391	Tmem24		AAGACAGTACGATCATAGAGCAAGGTTGCACCTCTGTATGTTGGGAGATG	XM_134795.3
scl019247.3_3-S	888.654	0	533.965	0	-27.0563	0.00196954	Ptpn11	Mus musculus protein tyrosine phosphatase non-receptor type 11 (Ptpn11) mRNA.	GGGGGAGAGCGCTTTGACTCTCTGACAGACCTGGTGGAGCATTACAAGAA	NM_011202.2
scl27228.32_300-S	1083.64	0	562.044	0	-26.8895	0.00204666	Hip1r	Mus musculus huntingtin interacting protein 1 related (Hip1r) mRNA.	AAGGTCCGGGGCTTTGGGAGGGAGCCGGCTCCTTTGCTCTGTCTAGTGTT	NM_145070.2
scl0001823.1_77-S	175.418	0.00124224	77.117	0.010559	-26.1743	0.00241306	Pank1	Mus musculus pantothenate kinase 1 (Pank1) mRNA.	GCGACAGCACCAATGTGGATAAGCTGGTGAAGGACATTTACGGAGGAGAC	NM_023792.1
scl0002945.1_58-S	322.98	0	97.9529	0.00621118	-25.186	0.00302971	Itm2a	Mus musculus integral membrane protein 2A (Itm2a) mRNA.	CCTAGGCCTCTCATTCATCTTGGCAGGACTGATTGTTGGTGGAGCCTGCA	NM_008409.1
scl0017936.1_74-S	1668.71	0	717.712	0	-25.186	0.00302971	Nab1	Mus musculus Ngfi-A binding protein 1 (Nab1) mRNA.	CACCAGTAAACAGCTTTACTACAACTACAAGGCTTTTCCCTTCCTAGATG	NM_008667.2
scl0053869.2_7-S	423.022	0	289.93	0	-25.1828	0.00303191	Rab11a	Mus musculus RAB11a member RAS oncogene family (Rab11a) mRNA.	GTTCTCAGTTATTGTTTACTCTTCATCATGGAAGCCTGTCACTGTAGGAC	NM_017382.2
scl53103.12_0-S	2547.03	0	1319.96	0	-25.1385	0.00306301	Entpd7	Mus musculus ectonucleoside triphosphate diphosphohydrolase (Entpd7) mRNA.	CATTTAATCATTACGGCAGCCTTTCGGATTGATACCCCTACATTCTTTTT	NM_053103
scl0098711.1_0-S	983.428	0	282.599	0	-24.7862	0.00332184	Rdh10	Mus musculus retinol dehydrogenase 10 (all-trans) (Rdh10) mRNA.	AATTAGCTTGGGGAGCAAATCTTATATGGAGTGTTGTGGAAGGGTGGAAA	NM_133832.2
scl29381.10.1_63-S	1413.67	0	1045.78	0	-24.6802	0.00340394	Cmas	Mus musculus cytidine monophospho-N-acetylneuraminic acid synthetase (Cmas) mRNA.	CAGCCATTTTGCATTGTTTTGATCAAGTCCCGAAGTGTAATCTGCAGGTG	NM_009908.1
scl014057.6_27-S	7116.17	0	4461.92	0	-24.5865	0.00347819	Sfxn1	Mus musculus sideroflexin 1 (Sfxn1) mRNA.	GCCTCTACAAGATCTTCGTTAAGAGTCAAGCTGCCGGTCAGGAGTCTGAC	NM_027324.2
scl0015404.2_311-S	700.603	0	77.5876	0.010559	-24.544	0.00351238	Hoxa7	Mus musculus homeo box A7 (Hoxa7) mRNA.	GGCACAGGACCCTGGCTGCACAGGACAGTTGGAAAAGCGTCTTTAAGAGA	NM_010455.1
scl0017936.1_141-S	406.943	0	152.118	0.00186335	-24.0128	0.00396938	Nab1	Mus musculus Ngfi-A binding protein 1 (Nab1) mRNA.	CCAGTGAGGCCAAGTCCCACTCCTCAGAGAGCCTTGGGATTCTAAAAGAC	NM_008667.2
scl25753.9_50-S	2012.47	0	1171.35	0	-24.0128	0.00396938	Ubl3	Mus musculus ubiquitin-like 3 (Ubl3) mRNA.	GGCTCCTGGCCCTCTGCAGCATCAGATGTAAATGGTCTCTAAGGTCATCC	NM_011908.1
scl30561.16.1_47-S	1580.37	0	850.838	0	-23.6368	0.00432833	Dhx32	Mus musculus DEAH (Asp-Glu-Ala-His) box polypeptide 32 (Dhx32) mRNA.	CTCTCCCAACATAGTGCAACACGGACACTGCAACAGGAGCTGCCGAAGCC	NM_133941.1
scl47324.7_72-S	280.355	0	-7.44552	0.63913	-22.5711	0.00553205	0610007N19Rik	RIKEN cDNA 0610007N19 gene	GATGGTTGACATAGACTGATCTACCTTCACCCACCCCAAGTGAGTTCTGC
scl068837.8_1-S	553.521	0	243.574	0	-22.2123	0.0060085	1110054H05Rik	Mus musculus RIKEN cDNA 1110054H05 gene (1110054H05Rik) mRNA.	CACGCACGTACCTGCTCTAGCTTGCTGGGTTTGTTGTTTGTTTCTTTATG	XM_126489.5
scl29713.3_34-S	1587.61	0	964.076	0	-22.2123	0.0060085	Arl6ip5	Mus musculus ADP-ribosylation factor-like 6 interacting protein 5 (Arl6ip5) mRNA.	ATTAGACGGCCACAGTGCCATCTTATCGTAGGGAAGAAGTCCCTGTAGAG	NM_022992.1
scl32778.3_549-S	253.45	0	12.9657	0.18882	-22.2123	0.0060085	Zfp537	Mus musculus zinc finger protein 537 (Zfp537) mRNA.	CCCGTGGTAACCGGCTCTCCAAGCCATTCTTGTCTCCATTTCTGGCAGTT	NM_172298.1
scl0067958.1_275-S	6226.98	0	5073.81	0	-22.2057	0.00601771	2610101N10Rik	Mus musculus RIKEN cDNA 2610101N10 gene (2610101N10Rik) mRNA.	GTGACTTAGACACATAATACAGATGTCTTCCCCCCTTTTGTAGCTTTGAC	NM_026476.1
scl020778.1_265-S	4188.73	0	2027.23	0	-22.2057	0.00601771	Scarb1	Mus musculus scavenger receptor class B member 1 (Scarb1) mRNA.	CTCACCAGAGGGTATTCGGAGGCCCAGCATCCTGCAACCGACCCCTTTTT	NM_016741.1
scl068820.2_140-S	2647.55	0	2042.22	0	-22.2057	0.00601771	1110053F02Rik		TCCGTGATCCCATGTGCCACCATCAAGTGGACCAGAACTACTGGCCAAGA
GI_38089999-S	749.511	0	419.264	0	-22.0461	0.00624291	1190002N15Rik	Mus musculus RIKEN cDNA 1190002N15 gene (1190002N15Rik) mRNA.	GGGGAGTGACTGTGGTTGTGGTTACAGAGCAAGAAGTCAAGAAGCCTTCC	XM_147036.4
scl0002929.1_32-S	4497.48	0	2920.57	0	-21.9088	0.00644349	2610029G23Rik	Mus musculus RIKEN cDNA 2610029G23 gene (2610029G23Rik) mRNA.	CTACGGGACTTTACTGCGACTGGATTGTTCCCAGGGCTACACTGAAGAGA	NM_026312.2
scl017936.4_5-S	100.485	0.00621118	1.6576	0.391304	-21.691	0.00677488	Nab1	Mus musculus Ngfi-A binding protein 1 (Nab1) mRNA.	ATCTGTGCCAACACTCTTCCAGCAGGCCAGAGCCAAGAGCGAGGAGCTTG	NM_008667.2
scl077407.4_257-S	5595.39	0	3539.2	0	-21.691	0.00677488	Rab35		GTTTTAGATTTTCTTTCCTAGGCGATTTCCAGGCACAGTCCTGACTGGAC	NM_198163.1
scl54877.7_76-S	850.31	0	584.112	0	-21.6853	0.0067838	BC023829	Mus musculus cDNA sequence BC023829 (BC023829) mRNA.	CAGCCAGGAACTCCTGCAAAGTCGAGAGCATTCTGCCTACCTGCAAGAAG	XM_135913.3
scl41364.20_171-S	4858.72	0	3766.71	0	-21.5887	0.00693633	Fxr2h	Mus musculus fragile X mental retardation gene 2 autosomal homolog (Fxr2h) mRNA.	GGGGAGTTGGGAGGAAATAACCTTGTCTGGTGGATGAGAAGGCGTATTTA	NM_011814
scl071452.5_105-S	1047.36	0	621.818	0	-21.5695	0.00696704	5530600A18Rik	Mus musculus RIKEN cDNA 5530600A18 gene (5530600A18Rik) mRNA.	TGGGCCAAAGGACAAGCCATTGATCCCAAAGCCTCGTATGCCCACCAGGG	NM_027799.1
scl17047.9.4_6-S	1402.12	0	826.106	0	-21.5527	0.00699404	BC013667	Mus musculus cDNA sequence BC013667 (BC013667) mRNA.	CTATTTTAGGAATTGACTTGGACTTGCTACATAGGAGTTCAGACTTCTTC	NM_172266.1
scl0105844.1_89-S	610.622	0	179.12	0.00124224	-21.2138	0.00756179	Card10	Mus musculus caspase recruitment domain family member 10 (Card10) mRNA.	GTGTGTGCTGTCATGAAGATACCACGGCTGTTCTGGTCAGCTCCTACCCT	NM_130859.2
scl22402.6.1_12-S	2349.69	0	1593.22	0	-20.9108	0.00810808	Mrps28	Mus musculus mitochondrial ribosomal protein S28 (Mrps28) mRNA.	CCTGGGTGGGACCACAGATACAACTATACTGGAGGCTGATGCAGTTCTCT	NM_025434.2
scl36067.18_4-S	8317.54	0	4552.49	0	-20.9108	0.00810808	Aplp2	Mus musculus amyloid beta (A4) precursor-like protein 2 (Aplp2) mRNA.	GGCCCTAGCCGTGCCTCGTCCCACTATGCACAGATTGAAACTTCACCTAC	NM_009691.1
GI_38080876-S	808.697	0	6.55815	0.297515	-20.7386	0.00843614	LOC277193	Mus musculus hypothetical LOC277193 (LOC277193) mRNA.	TAGAGCGAAGGAAACGGGAACGGGATGCTCAACGGGGGTGGTTTGAGTCG	XM_203663.2
scl074132.1_5-S	3923.29	0	2664.39	0	-20.7386	0.00843614	Rnf6		GGGGTCTGCTCAGCGCTGTGTTGCTGGAGCTTCATAGTCAAACGCTTTTC	NM_028774.1
scl26990.11.129_69-S	5005.82	0	3717.46	0	-20.7386	0.00843614	Arpc1a	Mus musculus actin related protein 2/3 complex subunit 1A (Arpc1a) mRNA.	CGCAACATGTCTGCTATGGAACGTTTCCGTAACATGGACAAGAGGGCCAC	NM_019767.1
scl44819.5_313-S	3801.83	0	2445.34	0	-20.6254	0.00865878	C78339	Mus musculus expressed sequence C78339 (C78339) mRNA.	CGTGCCTGGGTGAAGTTCCTCATTTTGGCTGGTATGTGTAGATTTCCTTG	XM_127312.4
scl0004021.1_968-S	1219.66	0	760.16	0	-20.477	0.00895981	Pi4k2b	Mus musculus phosphatidylinositol 4-kinase type 2 beta (Pi4k2b) mRNA.	TCACCGTCTTGGTGCAGGTAAGGAGTGAGATACCACTGCCCTGAGGAGTC	NM_025951.1
scl54291.11_376-S	854.784	0	516.301	0	-20.477	0.00895981	Zdhhc9	Mus musculus zinc finger DHHC domain containing 9 (Zdhhc9) mRNA.	CTGGATGACTTACGGGGACAGGGAGGGGTGCAAACCACGACTTTTAATCT	NM_172465.1
scl52609.1.148_40-S	357.48	0	71.0028	0.0124224	-20.4264	0.00906485	4833409N03Rik		GGGGCCAGTTTGACGGTAGGGGCACATGTGGTGCTTATTGTCGTAAATCT
scl27816.7.1_36-S	1114.95	0	342.883	0	-20.3389	0.00924942	1810013D10Rik		GGGAACTCTCATGCTGCTAGCCAGACCCCTTGTGATAGAGACTGTGTGCA	XM_485608
scl020170.2_257-S	1717.2	0	1294.59	0	-20.2078	0.00953275	Hps6	Mus musculus Hermansky-Pudlak syndrome 6 (Hps6) mRNA.	GAGATGCGAAGGGAAGGGTACCTAGGGTTATGAAGCACGAAGGTGGGACT	NM_176785.1
ri|D830018K05|PX00198P18|AK085856|791-S	243.157	0.000621118	46.0989	0.036646	-20.2046	0.00953974	Mid2	Mus musculus midline 2 (Mid2) mRNA.	CACTCCCACACTTACTTGTAGCTCCTGAAGCCAATTCCAGCCTTAGAGCC	AK085856
scl0068837.1_84-S	390.67	0	178.05	0.00124224	-20.0148	0.00996588	1110054H05Rik	Mus musculus RIKEN cDNA 1110054H05 gene (1110054H05Rik) mRNA.	GGAATGTAACGCTGCCAAGGAGAGGGCAGAAGCTGGACCCTTAGGTTATT	XM_126489
scl25993.7.1_14-S	693.7	0	409.157	0	-20.0148	0.00996588	Gus		CCTCACCCGTCCCGTGACCTTTGTGAGCAACGCCAAATATGATGCAGACC	NM_010368.1
ri|4833426I20|PX00028O24|AK014773|1427-S	2754.77	0	1181.94	0	-19.9248	0.0101747	Loxl4	lysyl oxidase-like 4	GGTCAGGAAGGCTGAGAGGTGAAGGGGAGGAATGAGAAGGTGTGACCCAG	AK014773
ri|4833416M03|PX00028O22|AK014712|934-S	723.89	0	411.605	0	-19.8775	0.010286	Aabp3-pending	ActA binding protein 3	CGCAGAGCCTCCAGCAGCAGGGGTTTCAGGTCTGCATTACATTTACTGAA	AK014712
scl059092.13_316-S	10368.8	0	5676.92	0	-19.8775	0.010286	Pcbp4	Mus musculus poly(rC) binding protein 4 (Pcbp4) mRNA.	GCAGGGGCCCAGTCTCAGCAGCAGACACTCTGTACAGTTTTTTCAATCCC	NM_021567.2
scl27367.4.1_8-S	2583.83	0	1391.53	0	-19.8624	0.010322	Pop5	Mus musculus processing of precursor 5 ribonuclease P/MRP family (S. cerevisiae) (Pop5) mRNA.	GAACCTGTCAGAAGTTCCTGATCCAGTACAACAGGAGACAGCTGCTGATC	NM_026398.2
scl36525.10.1_12-S	2742.02	0	1777.09	0	-19.5942	0.0109794	Mrpl3	Mus musculus mitochondrial ribosomal protein L3 (Mrpl3) mRNA.	GCCTGATGCCCGGGTGTGGCAGGACTCTGTGCTTCGTGCACTTTGATGAA	NM_053159.2
scl0215015.1_6-S	294.179	0	151.742	0.00186335	-19.5685	0.0110446	C530043G21Rik	Mus musculus RIKEN cDNA C530043G21 gene (C530043G21Rik) mRNA.	GGAAGTGTTTCCAGAGTGTGCGTCTCGGGTGACCCTTGCTGTCTTTTCTC	NM_145413.2
scl053951.10_10-S	1143.26	0	857.709	0	-19.5037	0.0112107	2310002B06Rik	Mus musculus RIKEN cDNA 2310002B06 gene (2310002B06Rik) mRNA.	ATCTTCGAATTGCCCAGGACCGACCTCTGCGGATCACGACTGAGATTGTT	NM_181649
scl067703.15_75-S	402.931	0	91.9245	0.0068323	-19.5037	0.0112107	Kirrel3	Mus musculus kin of IRRE like 3 (Drosophila) (Kirrel3) mRNA.	GCTGATGACCACAAGGAACAATGATCCATTCTCCAGTAGATAGGACTCTG	NM_026324.1
scl067609.1_307-S	500.943	0	305.429	0	-19.3137	0.011712	4930453N24Rik	Mus musculus RIKEN cDNA 4930453N24 gene (4930453N24Rik) mRNA.	GTTACCAGTTCTAGTCCAAGCGAATATCTCAAAATCCGCTGCTCTTCTGA	XM_148353
scl0002954.1_36-S	15715.5	0	12876.7	0	-19.3078	0.0117278	Rbm3	Mus musculus RNA binding motif protein 3 (Rbm3) mRNA.	GGGGTTTTGGCTTCATCACCTTCACAAACCCAGAGCATGCCTCAGATGCG	NM_016809
scl44126.11.1_57-S	1973.87	0	1170.1	0	-19.2743	0.0118187	Gmds	Mus musculus GDP-mannose 4 6-dehydratase (Gmds) mRNA.	GAGGTTTGTAGAGCCTGGGACAGGACACACCAGAGCTAAGGCCGCATTGC	NM_146041.1
scl0004026.1_20-S	553.284	0	358.867	0	-19.1632	0.0121251	Hadhb	Mus musculus hydroxyacyl-Coenzyme A dehydrogenase/3-ketoacyl-Coenzyme A thiolase/enoyl-Coenzyme A hydratase (trifunctional protein) beta subunit (Hadhb) mRNA.	GCAAAACCCAATATGAAGAATATTGTGGTGGTGGAAGGGGTCCGCATTCC	NM_145558
scl066448.4_32-S	16619.4	0	11738.6	0	-19.1405	0.0121884	Mrpl20	Mus musculus mitochondrial ribosomal protein L20 (Mrpl20) mRNA.	CAGTGACACGGCCCCAAACTGTCCTGTAAAGATTGTATAAATAAAGCCTT	NM_025570.1
scl0001044.1_79-S	1638.91	0	816.668	0	-19.0268	0.0125119	Arl6ip5	Mus musculus ADP-ribosylation factor-like 6 interacting protein 5 (Arl6ip5) mRNA.	CGCCGGATGAAGAAGCAGTACCCAACGGCCTTCGTGATGGTGGTCATGCT	NM_022992.1
scl40588.14.79_66-S	595.486	0	278.009	0	-19.0268	0.0125119	Sec14l2	Mus musculus SEC14-like 2 (S. cerevisiae) (Sec14l2) mRNA.	CACAGCCTGGCCTTGGTTTACAATGCTGTTAGGTACATTAACCAATGAAT	NM_144520.1
scl54747.23_352-S	1150.91	0	568.382	0	-18.9955	0.0126022	Dlgh3	Mus musculus discs large homolog 3 (Drosophila) (Dlgh3) mRNA.	GACAGCAGTGGACAGTGCTCAATCCTCCCTCCCAGGGAAGAAAAGCAAAG	NM_016747.1
scl0117109.5_26-S	3583.7	0	2101.36	0	-18.9278	0.0128002	Pop5	Mus musculus processing of precursor 5 ribonuclease P/MRP family (S. cerevisiae) (Pop5) mRNA.	GTGACCGTTTCCAGGCCCACTTGTGGGAACAGGACATTACAGGAGGTGAC	NM_026398.2
scl52741.7_234-S	10591.6	0	7693.69	0	-18.8525	0.0130241	1110006I15Rik	Mus musculus RIKEN cDNA 1110006I15 gene (1110006I15Rik) mRNA.	TTGATGTGGAATCATGGCTGCAGTGATATGTTTTTATCAGCGCTTGGTGG	NM_134142.1
scl070153.1_299-S	191.343	0.00124224	9.24564	0.261491	-18.7472	0.0133439	2210016F16Rik	Mus musculus RIKEN cDNA 2210016F16 gene (2210016F16Rik) mRNA.	GTGCGTTCCTATAATCATACTGCGTATCCTTCAGCGATCATGTCCATGTC	XM_354755.1
scl0069587.2_5-S	602.939	0	332.734	0	-18.6863	0.0135323	Rnf3		CCAGCCTCCCAGCACGTGGTCTCGCTCAACACCATTTTCACAAAAATAGA	NM_172716.2
scl0067956.1_111-S	2118.54	0	1210.12	0	-18.616	0.013753	2410195B05Rik	Mus musculus RIKEN cDNA 2410195B05 gene (2410195B05Rik) mRNA.	CCCCTACACCCCCATCTCCCAGGCTCATGATGGTGCTACCTACGAAAGTC	NM_030241.2
GI_38074166-S	841.132	0	445.93	0	-18.5657	0.0139133	2210417C17Rik	Mus musculus RIKEN cDNA 2210417C17 gene (2210417C17Rik) mRNA.	GCCGGTTGTCATGCTGAGGTAGTGGCACAGCAAAATGCCACAAACCCCCA	XM_129809.5
scl0001485.1_299-S	253.883	0	6.00215	0.300621	-18.5657	0.0139133	Tcf2	Mus musculus transcription factor 2 (Tcf2) mRNA.	AAGGGAGAAACCCGTGGAGTCTCCCCTGCAACCCATCATCGAACAAACTG	NM_009330.1
scl0058186.2_323-S	280.601	0	204.519	0.00124224	-18.5657	0.0139133	Rad18	Mus musculus RAD18 homolog (S. cerevisiae) (Rad18) mRNA.	GCCGCACTAGAGCCAGTGAATGTGTTGAGATTGAACCAAGAAACAAGCGG	NM_021385.1
scl0072020.1_140-S	389.348	0	225.992	0	-18.5657	0.0139133	1600021C16Rik	Mus musculus RIKEN cDNA 1600021C16 gene (1600021C16Rik) mRNA.	GCAGAGGAGATGTGCCGGCTTAGACTCCAAAAGGGTTATAAAACTCCCAA	NM_028059.1
scl0110208.1_282-S	7277.19	0	6327.63	0	-18.5657	0.0139133	Pgd	Mus musculus phosphogluconate dehydrogenase (Pgd) mRNA.	GGAGTCGGTGGGCAGAGGCTCTCCTGTCGGGTATTTCTTACTGGCACAGT	NM_025801.1
scl36580.22.1_188-S	10501.7	0	8029.26	0	-18.5657	0.0139133	Copb2	Mus musculus coatomer protein complex subunit beta 2 (beta prime) (Copb2) mRNA.	GGGGGAACATAGCCACTTCATCTTCAGGAGTTGATGGGCAGCGTTTAAGT	NM_015827.1
scl53225.12.33_49-S	632.357	0	462.101	0	-18.5657	0.0139133	C030046E11Rik		GTGTAAGGTTTTACGCTGGATTCTGCATGACTATACTCACTCTTGGAATA
ri|B130053I10|PX00158L15|AK045266|4352-S	2128.55	0	1392.18	0	-18.5008	0.0141229	B130053I10Rik	CTD-BINDING SR-LIKE PROTEIN RA4 homolog [Rattus norvegicus]	GCCTCCTCGCTAGAGACTGGATGTGACAGAATGTGACAGTGACACTTGGG	AK045266
scl0023806.2_110-S	517.708	0	300.204	0	-18.4847	0.0141752	Arih1	Mus musculus ariadne ubiquitin-conjugating enzyme E2 binding protein homolog 1 (Drosophila) (Arih1) mRNA.	CACAGTTGGATTCACTTTCTCTCATACCCTCAGGTCATGAGTGAATAATG	NM_019927.1
ri|1500004E04|ZX00042E15|AK005144|2064-S	175.911	0.00124224	45.9091	0.036646	-18.4743	0.0142091	Trrp1	transient receptor protein 1	AAGAGCGCTTGGTGAATGTGAGCCGGCATTGAGGCCAGAGTGCAGACAGC	AK005144
scl0237082.4_163-S	3350.9	0	2152.21	0	-18.443	0.0143119	Nxt2		GCCCAGTCACTGCCCTTTCTATTGGTGGAGAACAATCGCAAAATCTGTGT	NM_172782.1
scl0056490.1_199-S	393.061	0	151.931	0.00186335	-18.3455	0.0146371	Zfp288		GCTTGGGTGGATAATACTTTTCCCAGTCCCCCTTGGATGGTGGCCTTAAG	XM_147215.1
scl36624.10.1_0-S	1935.82	0	428.645	0	-18.3221	0.0147159	Plscr2	Mus musculus phospholipid scramblase 2 (Plscr2) mRNA.	CAAGGAGATCATATGATTGAGAGACCTGGGGCTTTTTGATTTCTTCATTG	NM_008880.2
scl066212.2_13-S	2923.16	0	2095.07	0	-18.2979	0.0147982	Sec61b	Mus musculus Sec61 beta subunit (Sec61b) mRNA.	ATTGGCACCAACGTGGGCTCCTCTGGCCGCTCTCCCAGCAAAGCGGTGGC	NM_024171
scl072020.1_37-S	170.957	0.00124224	87.6453	0.0068323	-18.2979	0.0147982	1600021C16Rik	Mus musculus RIKEN cDNA 1600021C16 gene (1600021C16Rik) mRNA.	GGAGATGTGCCGGCTTAGACTCCAAAAGGGTTATAAAACTCCCAAAGTAC	NM_028059.1
scl15828.17_286-S	9987.85	0	6693.95	0	-18.2002	0.0151349	Lbr	Mus musculus lamin B receptor (Lbr) mRNA.	GCCTGGTTCTGAAAGGGCGGACAGTGCCACAGTATCTGGACATTAGGTGC	NM_133815.1
scl54449.5_574-S	279.261	0	98.297	0.00621118	-18.1056	0.0154681	Ppp1r3f	Mus musculus protein phosphatase 1 regulatory (inhibitor) subunit 3F (Ppp1r3f) mRNA.	GCTGGTCTCCTGTTTGGGCCTGAGTGTATAGGGTAGTCACATTCTGGGGA	NM_138605
scl026901.3_41-S	2663.32	0	1540.72	0	-18.0765	0.0155723	Deb1	Mus musculus differentially expressed in B16F10 1 (Deb1) mRNA.	CCTGCGAGGACCTGAGGTGTATGACAGCGGTGTCATTGTCAACAATAGTG	NM_026794.2
scl030057.2_1-S	4756.71	0	3358.02	0	-18.059	0.015635	Timm8b	Mus musculus translocase of inner mitochondrial membrane 8 homolog b (yeast) (Timm8b) mRNA.	GACAATGGCCGAGCTTGGTGAAGCGGACGAAGCGGAGTTACAACGCCTGG	NM_013897.1
GI_38087316-S	1489.84	0	835.869	0	-18.0437	0.0156902	AI448196	Mus musculus expressed sequence AI448196 (AI448196) mRNA.	GTGCCAAGAAACTTAGAGCCTTAGCAGCAGATTGTAGTGACCCAGAGGTG	XM_136041.3
scl0001880.1_15-S	308.312	0	203.59	0.00124224	-17.9212	0.0161391	Sec22l2	Mus musculus SEC22 vesicle trafficking protein-like 2 (S. cerevisiae) (Sec22l2) mRNA.	GTTGTGCAGTGAGAATTATCCAAATGTTCTCGCCTTCTCTTTCCTGGATG	NM_133704
scl0019247.1_12-S	1099.03	0	771.991	0	-17.9212	0.0161391	Ptpn11	Mus musculus protein tyrosine phosphatase non-receptor type 11 (Ptpn11) mRNA.	CGCTCGGGAAGGAAGCACAGGCAGAAGTGTGGGCTCGTTCTACATTGTCC	NM_011202.2
scl0066226.1_62-S	439.849	0	260.747	0	-17.9212	0.0161391	Trappc2	Mus musculus trafficking protein particle complex 2 (Trappc2) mRNA.	GGTGGACAAATTTAATGAGTGGTTTGTATCAGCCTTTGTCACTGCAGGGC	NM_025432
scl011773.12_241-S	5373.58	0	3589.18	0	-17.9212	0.0161391	Ap2m1	Mus musculus adaptor protein complex AP-2 mu1 (Ap2m1) mRNA.	AGAGTGGAGTTGCTGGCTAAATGTTAATGGGGCCCGCAGAGGGTCTGACG	NM_009679.1
scl21750.9_632-S	218.865	0.000621118	40.8089	0.0459627	-17.9212	0.0161391	4930477M19	Mus musculus hypothetical protein 4930477M19 (4930477M19) mRNA.	GCGACATCATATCCGCAAATTCCAGTAAAGGGTGTCCCACACTCCAAAGC	NM_177729.2
scl25533.3.1_29-S	454.725	0	289.42	0	-17.9212	0.0161391	Nudt2	Mus musculus nudix (nucleoside diphosphate linked moiety X)-type motif 2 (Nudt2) mRNA.	ACAATGTAGAGATCCGCCTCTCCCAGGAGCATCAAGCCTACCGCTGGCTG	NM_025539.1
scl35671.6_128-S	355.736	0	172.245	0.00124224	-17.9212	0.0161391	Lactb	Mus musculus lactamase beta (Lactb) mRNA.	CATACTGGAGGTGCTGTGGGTGCCAGTAGTGTCCTGCTGGTCCTTCCTGA	NM_030717.1
scl0234814.1_10-S	525.813	0	295.228	0	-17.601	0.0173742	BC052066	Mus musculus cDNA sequence BC052066 (BC052066) mRNA.	CACAGCGTCTATTAGCATTGTCCTTTGTCCCAAAAGGGCAGGCCTCGCTC	NM_172761.1
scl23745.1.1_303-S	235.136	0.000621118	139.668	0.00248447	-17.5672	0.0175097	Epb4.1	Mus musculus erythrocyte protein band 4.1 (Epb4.1) mRNA.	GCCTGTGTTGCCTAGTTGGTTGCATAGATTTAAGATTAGGCATTTAAGGG	NM_183428
scl17530.23_508-S	2528.97	0	1855.53	0	-17.4995	0.0177848	4732493F09Rik	Mus musculus RIKEN cDNA 4732493F09 gene (4732493F09Rik) mRNA.	GGACAGTGTTTGCTTTCCTGGGTATTGATGACAGAACTCTACAGTGTGGG	NM_178690.2
scl000253.1_401-S	709.927	0	207.008	0.00124224	-17.4339	0.0180554	Ctsc	Mus musculus cathepsin C (Ctsc) mRNA.	GGGGGGAGAGTGGCTACTTCCGTATCCGCAGAGGAACTGATGAATGTGCA	NM_009982.2
scl22447.5.1_50-S	520.204	0	343.281	0	-17.369	0.0183274	Zzz3	Mus musculus zinc finger ZZ domain containing 3 (Zzz3) mRNA.	GCCTGAAGCTGAAACTCAATTGTAGATCATAGCTCCATCTCCTTCAGAAT	NM_198416.1
scl0102920.22_45-S	452.613	0	277.594	0	-17.3234	0.0185207	Fshprh1	Mus musculus FSH primary response 1 (Fshprh1) mRNA.	GGGTAGCTCATGCTTCCCGGGGCCTGTATTGGCAGTAAGTTTATGAGGGA	NM_145924.1
ri|2310047C04|ZX00054P11|AK009865|617-S	164.709	0.00124224	101.706	0.00559006	-17.1934	0.0190836	2310047C04Rik		CGGTAGGATTTGTCAGAACCCCCCATAGAGAGAGAGCATCCCGGAGTCGC	AK009865
GI_6715563-S	392.076	0	21.1653	0.131677	-17.1769	0.0191564	Mela	Mus musculus melanoma antigen (Mela) mRNA.	TATTGCTGCCCAGCTCTATAAAAAGGGTAAGAACCCCACACTCGGCGCGC	NM_008581.1
scl014852.1_8-S	13190.8	0	8430.94	0	-17.1372	0.0193321	Gspt1	Mus musculus G1 to phase transition 1 (Gspt1) mRNA.	CCCCCAGGCAGATGATTCTGAGTGTGGGAGTGTGTCTGCACATGTTAAAA	NM_146066.1
scl0024061.1_292-S	4468.91	0	3364.89	0	-17.1261	0.0193814	Smc1l1	Mus musculus SMC (structural maintenance of chromosomes 1)-like 1 (S. cerevisiae) (Smc1l1) mRNA.	ACCCCCTATCATGGATCGCATGACACCATGCCCCTTATGCTTGTGTGCAT	NM_019710.1
scl013000.1_10-S	5380.83	0	3347.01	0	-17.1261	0.0193814	Csnk2a2	Mus musculus casein kinase II alpha 2 polypeptide (Csnk2a2) mRNA.	CAGACTCCACAGACGGGATGGGAGCAGTGTATGGCATGATGGGCAGTTAC	NM_009974.2
scl00224105.1_125-S	263.288	0	160.726	0.00186335	-17.1148	0.0194322	Pak2	Mus musculus p21 (CDKN1A)-activated kinase 2 (Pak2) mRNA.	GAGATGGTTGAAGGAGAGCCTCCATACCTCAACGAAAATCCTCTGCGGGC	XM_358817.1
scl27584.25_22-S	1382.93	0	907.716	0	-17.1148	0.0194322	Vdp	Mus musculus vesicle docking protein (Vdp) mRNA.	GTATGTCATCCCCTCAAACCCCCACTGTGCCTCCCGAGATCAGGATGGGA	NM_019490.1
scl00108655.1_10-S	558.926	0	346.204	0	-17.0621	0.0196695	Foxp1	Mus musculus forkhead box P1 (Foxp1) mRNA.	CTTATTAAAAACATGCAGAGCAGCCACGCCTACTGCACACCTCTCAATGC	NM_053202.1
scl0029819.2_92-S	1235.2	0	716.76	0	-16.9777	0.0200553	Stau2	Mus musculus staufen (RNA binding protein) homolog 2 (Drosophila) (Stau2) mRNA.	CACAGATCCCTTCTGATTCTTTCAATTCTATTGCCAGGTAGTCGCTAGTG	NM_025303.1
scl27815.1.1_229-S	210.492	0.00124224	64.9028	0.0161491	-16.9717	0.0200833	1110067B18Rik		CTCGTCATAACCCTTTGTGGTGGCTGTTAGCTGGATAACATGTAGGCAGG
scl071766.1_31-S	656.826	0	431.796	0	-16.8952	0.02044	1300006N24Rik	Mus musculus RIKEN cDNA 1300006N24 gene (1300006N24Rik) mRNA.	GGGTCGACACCAGAGATGCTCCAAGGGCCTGCACCAAGTTGCTTTTGGGT	NM_027911.2
scl0069504.1_70-S	1228.34	0	745	0	-16.7808	0.0209853	2310001H12Rik	Mus musculus RIKEN cDNA 2310001H12 gene (2310001H12Rik) mRNA.	GGAGACCTACAGGAACCTCAATGCTGTAGGCTACAATTGGGAAGACAGTA	NM_145563.1
scl26971.4.541_0-S	4586.18	0	2991.06	0	-16.7687	0.0210439	Rpo1-3	Mus musculus RNA polymerase 1-3 (Rpo1-3) mRNA.	AAGAGCTTCCATTTCGCCAGCGCCACCTGAGGATTTCCTGGAGCCGCCAC	NM_009087.1
scl25844.10_237-S	2506.15	0	1584.74	0	-16.687	0.0214436	AA407930	Mus musculus expressed sequence AA407930 (AA407930) mRNA.	CATCAGGCCTCAGATTCTCTCCCTACTGCAAGGAAGCAAAATCACCAGGC	NM_133349.2
scl45103.13_79-S	120.506	0.00372671	3.20342	0.356522	-16.6761	0.0214974	9030611N15Rik	Mus musculus RIKEN cDNA 9030611N15 gene (9030611N15Rik) mRNA.	GCTCAGATGTAGGGAAGTTGAGAAGAAAGCTGAATATGTCTCTGCTTGGG	NM_134072.1
scl0001807.1_51-S	268.663	0	136.848	0.00248447	-16.6696	0.0215301	Bfar	Mus musculus bifunctional apoptosis regulator (Bfar) mRNA.	GGTGCACAAGGCTGTAGATAAGTGGACGACGGAAGAAGTTGTCCTCTGGT	NM_025976
ri|A930001D11|PX00065I03|AK044207|4437-S	102.606	0.00621118	0.498442	0.42236	-16.6437	0.0216585	A930001D11Rik		GAGCCTCCGATCAGAAGCACATGGCTGTTTTCTGACAAGCCTTTAGGACA	AK044207
scl36575.5.1_23-S	1022.74	0	654.831	0	-16.6437	0.0216585	Faim	Mus musculus Fas apoptotic inhibitory molecule (Faim) mRNA.	AGATGCCATAAGTGGCTTCGCATACGAGTACACGCTGGAAATTGATGGGA	NM_011810.2
scl000855.1_12-S	555.587	0	270.469	0	-16.6367	0.0216933	Hdlbp	Mus musculus high density lipoprotein (HDL) binding protein (Hdlbp) mRNA.	GTTCCTGTTTCGCCACAGTTCCTACCTTATGAGCTTGGATTCCTCACGCT	NM_133808.2
scl024051.1_222-S	647.676	0	449.329	0	-16.6331	0.0217116	Sgcb	Mus musculus sarcoglycan beta (dystrophin-associated glycoprotein) (Sgcb) mRNA.	CCTGGGGAGCACCACTGTGTCTATTATGTACTCTCCATATTTAAGGGATC	NM_011890.2
scl52550.23_145-S	946.232	0	588.523	0	-16.5918	0.0219191	Tmem23		GGTCCAGAGAGGTTTGCTCGCCTGGGGTTTTATACAGTCAGCAGAGACGG	NM_144792.2
scl24051.10_612-S	1104.45	0	719.634	0	-16.5686	0.0220363	Slc35d1	Mus musculus solute carrier family 35 (UDP-glucuronic acid/UDP-N-acetylgalactosamine dual transporter) member D1 (Slc35d1) mRNA.	GCTGACGAGCGACCTTTGCCTACAGGTGTTCGCCTCTCACACGTCTTTTC	NM_177732
scl00225888.2_170-S	728.625	0	453.614	0	-16.51	0.0223359	C630029K18Rik		TCTATCGAGGCTGGCGGTGTGCAGGGTGGGTTTTCAGAGCGGCTTATTTA	NM_144871.2
scl067530.3_0-S	6713.48	0	3986.78	0	-16.4023	0.0228965	Uqcrb	Mus musculus ubiquinol-cytochrome c reductase binding protein (Uqcrb) mRNA.	CAAGCAAGTGGCTGGATGGTTTTCGAAAGTGGTATTATAATGCTGCAGGA	NM_026219.1
scl36516.9.290_30-S	545.469	0	317.748	0	-16.4023	0.0228965	Ptk9l	Mus musculus protein tyrosine kinase 9-like (A6-related protein) (Ptk9l) mRNA.	TGGACCAGCACTGTGTGACCTTGCCCTGTCACTGTCCCTGCCTCTCATCT	NM_011876.2
ri|2610305J24|ZX00062I11|AK011989|2096-S	1082.06	0	19.8028	0.149689	-16.3479	0.023185	2610305J24Rik	weakly similar to GAG PROTEIN [Mus dunni endogenous virus]	ATCTGGCCAAGGTAAGAGAGGTTATGCAGGGAGCGACTGAGCCCCCCTCA	AK011989
scl000073.1_22-S	281.47	0	77.8123	0.010559	-16.2981	0.0234524	Glcci1	Mus musculus glucocorticoid induced transcript 1 (Glcci1) mRNA.	CTTAGCATCACAAAATAGCTATTAACACTGATCTTGGCAGGGACCGACTT	NM_178072.2
scl38222.21_67-S	1054.08	0	425.888	0	-16.2685	0.023613	Sash1		TCCTGTGTATCAAAACTTGTCTATAATTATGTCACCTATGTACCTAGGGG	NM_175155.3
scl53911.8.1_17-S	732.786	0	551.526	0	-16.2627	0.0236447	2610002M06Rik	Mus musculus RIKEN cDNA 2610002M06 gene (2610002M06Rik) mRNA.	GTCTTCGTGATCAAGTGTAACTTAAATAACTGGTGCTTCTGTTCCTCCAC	NM_025921.1
scl0320357.2_29-S	568.447	0	372.404	0	-16.1123	0.0244776	A330066M24Rik	Mus musculus RIKEN cDNA A330066M24 gene (A330066M24Rik) mRNA.	GCCTCCGAGAGAGATAAGTGGATGGAAAACCTTCGAAGGACCGTTCAGCC	XM_355247.1
scl36337.4.1_30-S	4163.8	0	2893.42	0	-16.1123	0.0244776	1500010M16Rik	Mus musculus RIKEN cDNA 1500010M16 gene (1500010M16Rik) mRNA.	CACTCACACCTGCATGGCTACAGAAAACACGGGGTATGTAGGCTCCTGAG	NM_026892.1
GI_38084970-S	329.464	0	232.902	0	-16.0615	0.0247659	LOC232286	Mus musculus similar to TATA element modulatory factor 1 (LOC232286) mRNA.	GCCAGTGGAAGCAACCTTTATGAAGCTGTAAGGATGGGAGCTGGATCGAG	XM_132740.2
GI_20892558-S	902.497	0	541.803	0	-16.0255	0.0249717	Atp6a1	Mus musculus ATPase H+ transporting lysosomal (vacuolar proton pump) alpha 70 kDa isoform 1 (Atp6a1) mRNA.	CTGATCCAGTCACTTCTGCAACGCTGGGTATTGTTCAGGTGTTCTGGGGC	XM_147267.1
scl073699.19_34-S	3761.76	0	2994.12	0	-16.0255	0.0249717	Ppp2r1b		GCCCTGTTCTGTTTTGTGAAGGCCCAAAGATACCTACAAATCTTTGTACA	XM_284491
scl35539.6_411-S	907.558	0	368.835	0	-16.0178	0.0250162	Elovl4	Mus musculus elongation of very long chain fatty acids (FEN1/Elo2 SUR4/Elo3 yeast)-like 4 (Elovl4) mRNA.	TTCCATTCCCCCTCAAAGGCATGCAGTCACCAACATTACGGGAACAGCAG	NM_148941.1
GI_38075785-S	1289.29	0	975.484	0	-16.0035	0.0250988	LOC269401	Mus musculus similar to mKIAA1196 protein (LOC269401) mRNA.	GCAAGATGTTTTGAGGTGAGCTTTGGTCCTGCCCGCCTTGTGGTCATCTG	XM_194071.3
scl0027059.2_196-S	1111.08	0	753.913	0	-16.0035	0.0250988	Sh3d19	Mus musculus SH3 domain protein D19 (Sh3d19) mRNA.	GGGGGCAGGGGTGTGGAGAGGGGTATGAAGTGTGTCTTTGCCTGTGAGAT	NM_012059.2
scl44635.2.1_29-S	1157.74	0	460.167	0	-15.9311	0.0255204	Mrpl36	Mus musculus mitochondrial ribosomal protein L36 (Mrpl36) mRNA.	CCCCAAGCATAAACAGCGACAAATGTAGCCCTTGTCTTCAAGCAGTGTCC	NM_053163.1
scl014385.8_306-S	441.113	0	230.011	0	-15.9236	0.0255647	Slc37a4	Mus musculus solute carrier family 37 (glycerol-6-phosphate transporter) member 4 (Slc37a4) mRNA.	CCACCACTCTCATGAATACCCTGGGACAAAAGGGAAGAATATAGAGGGCA	NM_008063.1
ri|1810037G11|R000023J21|AK007719|212-S	634.658	0	10.3553	0.231677	-15.8697	0.0258842	0610007N19Rik	RIKEN cDNA 0610007N19 gene	ATGGAGCAGGGAGGAGCTGAAGAGAGCGTGGCTGGGAGACATGAAGACAG	AK007719
scl022327.6_246-S	6309.07	0	4359.23	0	-15.8697	0.0258842	Vbp1	Mus musculus von Hippel-Lindau binding protein 1 (Vbp1) mRNA.	CTCTGGAAAGCCATTGGTACTGACTGTGGTAAAAGTACTTGGTGATACAG	NM_011692.1
scl16889.8_555-S	143.495	0.00248447	18.555	0.155901	-15.8697	0.0258842	B230209C24Rik	Mus musculus RIKEN cDNA B230209C24 gene (B230209C24Rik) mRNA.	AGCTTGGGAAGGAGGATTTTAAAGTGCAGTGCAGGGGACCCAGGGACTAC	NM_177235.3
scl37163.1_211-S	930.379	0	688.803	0	-15.8697	0.0258842	BC038156	Mus musculus cDNA sequence BC038156 (BC038156) mRNA.	CACAAAGTTGCAGTTAGAAGGGATGGACAGGGAGAATCTAGTCTTGAGTG	NM_177768
scl016779.32_71-S	1144.38	0	639.96	0	-15.8559	0.0259662	Lamb2	Mus musculus laminin beta 2 (Lamb2) mRNA.	ACAAGCCAGGGCAGAACAACTGCGGGATGAGGCTCGGGACCTGTTGCAGG	NM_008483.2
scl24928.17_534-S	5898.48	0	3926.33	0	-15.8171	0.0261991	Phc2	Mus musculus polyhomeotic-like 2 (Drosophila) (Phc2) mRNA.	GGGGCGGGCACTTTTTCAGCTTGCTATAACCCCTTCCCCATACCTCCAGG	NM_018774.1
ri|E330016A09|PX00211B22|AK054329|3440-S	2160.89	0	1569.64	0	-15.7892	0.0263681	E330016A09Rik	hypothetical Pyridoxal-dependent decarboxylase family containing protein	GTGCCCAAGACAGACAGCTCATACCTGCCATCAAACACTCAGGAGGCTGA	AK054329
scl0022145.1_239-S	269.377	0	87.9173	0.0068323	-15.7892	0.0263681	Tuba4	Mus musculus tubulin alpha 4 (Tuba4) mRNA.	GCATACAGCCACCTCACAAACTTGGGGGATGGGCAGGAACAAGGGCAATC	NM_009447.2
scl35713.2.1_23-S	3081.99	0	1930.31	0	-15.7892	0.0263681	2300009A05Rik	Mus musculus RIKEN cDNA 2300009A05 gene (2300009A05Rik) mRNA.	GGAAAACACAAATGTCAATGAATTTGTTCCCCTGTGTGTGTGTATGCAGT	XM_204313.2
scl40078.22.435_203-S	603.342	0	387.511	0	-15.7892	0.0263681	AU040829	Mus musculus expressed sequence AU040829 (AU040829) mRNA.	GTGTGAACTCACCCGTCTCTGAGAGTGGGATCTGCAGACTCGACCTTACA	NM_175003.2
scl0014696.1_196-S	276.687	0	100.538	0.00559006	-15.7621	0.026533	Gnb4	Mus musculus guanine nucleotide binding protein beta 4 (Gnb4) mRNA.	CTCCTAACGGAACAGACAGCTCTCCTCTTCAGTTCTCTCCTGTAGATTCA	NM_013531.2
scl30766.34.1_10-S	153.135	0.00186335	57.7507	0.0198758	-15.738	0.0266808	Pik3c2a	Mus musculus phosphatidylinositol 3-kinase C2 domain containing alpha polypeptide (Pik3c2a) mRNA.	CACTGCGGGAGAATTTCTTCTTGGGTGGAATAACCCTGCCACTGAAAGAT	NM_011083.1
ri|5330430P07|PX00054C24|AK030554|2441-S	3449.1	0	2702.86	0	-15.7153	0.0268206	5330430P07Rik	GLUTAMINYL-TRNA SYNTHETASE (EC 6.1.1.18) (GLUTAMINE--TRNA LIGASE) (GLNRS) homolog [Homo sapiens]	GGCTGGGGGTGCCCTTCAGCACTCCACACTCCGTTTCAATAAAGAATAAC	AK030554
scl075743.3_219-S	426.809	0	230.045	0	-15.6975	0.0269305	6820401H01Rik		CTTGCCCTCGAGACTACAGTTTATCATCTCTGGACTTAATTACGATTGGG
scl36296.9.19_70-S	3317.44	0	2215.27	0	-15.6975	0.0269305	Exosc7		CGAGAGTCGGGTTCCTGGGGTGATTTCTCTCCACTGCACGTTGGTTGCCT	XM_284543.2
scl0081842.1_155-S	181.376	0.00124224	116.873	0.00434783	-15.6456	0.0272544	Ierepo2		TGTTCTCATTGCTGGCTTCTCCCCTCGCAAGCTGCCCTCTCTCAGGGTGC
scl0002597.1_5-S	467.067	0	318.585	0	-15.6289	0.0273595	4732418C07Rik	Mus musculus RIKEN cDNA 4732418C07 gene (4732418C07Rik) mRNA.	GCACAACTCCTTAGAGGAAGTCAACAGTACTGTAGTGGAATACCAGAGAC	NM_172698.2
scl48815.9.1_11-S	612.836	0	269.035	0	-15.5525	0.0278452	Crebbp	Mus musculus CREB binding protein (Crebbp) mRNA.	CGCCGCATGGAGAACCTGGTTGCCTATGCTAAGAAAGTGGAGGGAGACAT	XM_148699.3
scl17562.16_159-S	2074.96	0	36.5334	0.0571429	-15.5313	0.0279815	Tcfcp2l1	Mus musculus transcription factor CP2-like 1 (Tcfcp2l1) mRNA.	GGTAGTCCAGACTGGTCAAATATGTGTGGCAGGTCACGGGAAAGGGAGTC	NM_023755
scl22652.2_100-S	1102.8	0	449.978	0	-15.5313	0.0279815	9330196J05Rik	Mus musculus RIKEN cDNA 9330196J05 gene (9330196J05Rik) mRNA.	TCCCTTGAATCACGAGAGGAACTGTGACCCACCGTGTACTTGAGTGCAGG	NM_173451.1
scl26187.4.1_94-S	251.781	0	118.281	0.00372671	-15.5097	0.028121	AU016977	Mus musculus expressed sequence AU016977 (AU016977) mRNA.	ATTTTCCGGCACAAAGACTCTCGAGGGAAGAGGCCCCGGAGGACAGTGGA	NM_175016.1
ri|2600006O07|ZX00060D03|AK011168|1653-S	263.758	0	119.322	0.00310559	-15.4989	0.0281909	Nudel-pending	nuclear distribution gene E-like	GGTTTCCAAGGAGTTTGCTGCCCCTGGAATCTACAGCTTCTTTCCTGGGC	AK011168
scl0003450.1_9-S	1285.99	0	790.091	0	-15.4989	0.0281909	Cklfsf7	Mus musculus chemokine-like factor super family 7 (Cklfsf7) mRNA.	CGGCACGCTGCTTCTCCTCATCGCCTCCATAGTGATAGCCTCCAAGAGTT	NM_133978.1
ri|4733401O04|PX00313E22|AK029166|1145-S	137.199	0.00310559	81.2256	0.010559	-15.4502	0.0285087	4733401O04Rik	hypothetical Thioredoxin containing protein	GTCGTTTTTCCTGGGGGAAGGACACTTGGACACTCAACCTTCGTCGGCGC	AK029166
scl0320944.1_16-S	252.637	0.000621118	86.2469	0.00745342	-15.4502	0.0285087	2700078E11Rik		TTAATATAGCTCTGGGACAGTATATGGGAGCATTGCAGAGCATCGTGCCT	XM_129335.2
scl53116.10_62-S	2183.22	0	1636.96	0	-15.4372	0.0285947	Pi4k2a	Mus musculus phosphatidylinositol 4-kinase type 2 alpha (Pi4k2a) mRNA.	TTGCCTTGAATGTGGACTTGGGAGTGCCAGGAGCCCAGAGTGTCAGGTAC	NM_145501.1
GI_38089453-S	3688.19	0	2437.54	0	-15.3585	0.0291175	LOC380625	Mus musculus hypothetical gene supported by NM_153775 (LOC380625) mRNA.	GCTGAGTCGTGCGGAGCCATGAAGCAGGAAGGCGAGGACAAAAGGATTGG	XM_358378.1
scl020674.7_60-S	231.781	0.000621118	-6.95719	0.636025	-15.3585	0.0291175	Sox2	Mus musculus SRY-box containing gene 2 (Sox2) mRNA.	GCAGGTTGATATCGTTGGTAATTTATAATAGCTTTTGTTCAATCCTACCC	NM_011443.2
scl023918.12_65-S	9994.29	0	8006.67	0	-15.2969	0.0295334	Impdh2	Mus musculus inosine 5-phosphate dehydrogenase 2 (Impdh2) mRNA.	CCTGATTGCTGGCATCCAGCATTCCTGTCAGGACATTGGTGCCAAGAGTT	NM_011830
scl26182.5_119-S	12206.4	0	7628.78	0	-15.2969	0.0295334	Gltp	Mus musculus glycolipid transfer protein (Gltp) mRNA.	CCGTCCTTCTGGAGCTGTATTTTTTAAAGTATTGGGGTAAACCTGCCCTG	NM_019821.2
scl41128.11_74-S	320.767	0	36.7888	0.0590062	-15.2969	0.0295334	Tcf2	Mus musculus transcription factor 2 (Tcf2) mRNA.	GGAGAAACCCGTGGAGTCTCCCCTGCAACCCATCATCGAACAAACTGATG	NM_009330.1
scl50378.16_3-S	508.089	0	339.485	0	-15.2845	0.0296178	Snx9	Mus musculus sorting nexin 9 (Snx9) mRNA.	CGATGCAATCACAGAAGCTGGGAAGACGTATGAGGAGATCGCCAGCCTTG	NM_025664.2
scl0056349.2_77-S	903.901	0	459.751	0	-15.2775	0.0296653	Net1	Mus musculus neuroepithelial cell transforming gene 1 (Net1) mRNA.	CCTCAGAGGGAGCATGGAATTGTAATAGTGACACCTACGATCCGCATGGA	NM_019671.1
scl44079.8_35-S	819.343	0	560.04	0	-15.1962	0.0302259	Ssr1	Mus musculus signal sequence receptor alpha (Ssr1) mRNA.	TGGGGAGGTGGAGGGACTACTACACTTAAAAGCTGCCACGTCGTCATCCC	NM_025965
ri|A530085H09|PX00143G02|AK041141|1291-S	202.819	0.00124224	75.0252	0.0118012	-15.1942	0.0302396	Slc6a6	solute carrier family 6 (neurotransmitter transporter taurine) member 6	CTCTGTGATTGTGGCATACCCTGTTTCTGGAGGGAAGGAGGACACACAGC	AK041141
scl35421.10.1_30-S	1938.98	0	1352.71	0	-15.1788	0.0303472	Ube1dc1	Mus musculus ubiquitin-activating enzyme E1-domain containing 1 (Ube1dc1) mRNA.	GGTCCTGTTCCCACCTTACCTGAAGGCATTACAGTGGCATACACAGTCCC	NM_025692.1
scl35194.5_5-S	400.694	0	178.589	0.00124224	-15.1416	0.0306082	Hig1	Mus musculus hypoxia induced gene 1 (Hig1) mRNA.	TGAAATCCATGTCCAACCCAAACTAATATTCCATAGAGACAAGGTGTCAT	NM_019814.2
scl056367.1_256-S	8077.55	0	5767.56	0	-15.1285	0.0307009	Scoc	Mus musculus short coiled-coil protein (Scoc) mRNA.	GCCTTGATGAGTGACGTTAGCTATATGGATGTGTAATCCTCACATTGCAG	XM_134455.1
scl35732.23.1_51-S	6714.26	0	4469.87	0	-15.0987	0.0309121	Kif23	Mus musculus kinesin family member 23 (Kif23) mRNA.	GTATCCAGATCACGTTGCCCTTTTTTATTGTGACTTTTTCAACTGCTCTG	NM_024245
scl0002122.1_17-S	204.049	0.00124224	107.179	0.00559006	-15.061	0.0311818	Myak		CTTCCCTGTTGTTACTCTTTGGAGAACCCTGCTTCTAGCTGGACCGCTGA	AF071071
scl23927.19.1_34-S	2872.09	0	1688.29	0	-15.0161	0.0315055	Ipo13	Mus musculus importin 13 (Ipo13) mRNA.	AGGAATTTACACTGCTCTGCCGGGGGCTACATGGCACGGACTACACAGCT	NM_146152.2
scl27782.24_19-S	919.715	0	637.432	0	-14.9805	0.0317653	Tbc1d1	Mus musculus TBC1 domain family member 1 (Tbc1d1) mRNA.	TAAATGGCCAGGAGGGATGTAAGACTCCCACATGGTCTTGGGTCAGAGGA	NM_019636
scl21295.26.802_230-S	87.044	0.00807453	0.632518	0.423602	-14.9317	0.0321237	Sfmbt2	Mus musculus Scm-like with four mbt domains 2 (Sfmbt2) mRNA.	GTTCAGTTTTCTTTTGATGACTAAGGCTCAGTACCAGCGAGCTGTAGGCC	NM_177386
scl0004175.1_57-S	523.073	0	308.85	0	-14.9158	0.0322422		Mus musculus cDNA clone MGC:30532 IMAGE:5008328 complete cds.	CCCTCTCTAACACGGACAGTCCTCCCATGGATTCATTCTTAGTGAATGTG	BC026739.1
scl00100169.1_330-S	4105.17	0	2850.67	0	-14.9028	0.0323385	Phactr4		GCCTCGCTGTCGCATGTTAAGATGCTTCCCTACTGTACAGAATCCTGTAA	NM_175306.2
scl00270163.1_313-S	726.631	0	538.897	0	-14.8444	0.0327765	4732465J09Rik	Mus musculus RIKEN cDNA 4732465J09 gene (4732465J09Rik) mRNA.	GCACTGTATAGCTACACAAAAGCAGCCTGCTGAACAAATCACTCCATGGC	XM_356161
scl44473.1.1_89-S	2263.75	0	107.692	0.00559006	-14.8101	0.033036	Foxd1	Mus musculus forkhead box D1 (Foxd1) mRNA.	AAACCAGTAAAAGTCTCCAAGAAATGCCTCTACTTGTTCACACTTGTTTG	NM_008242.1
scl00230967.2_306-S	666.476	0	408.782	0	-14.7996	0.0331162	BC046331	Mus musculus cDNA sequence BC046331 (BC046331) mRNA.	CCGCCTCTCATGGTCCTGTCTGCCAGGTTGTCACACCATATATAGCAACA	NM_177673.2
scl39221.6_560-S	2987.24	0	1978.94	0	-14.7996	0.0331162	Rfng	Mus musculus radical fringe gene homolog (Drosophila) (Rfng) mRNA.	GGGGAGGCCGAGGGGAGCGGTTGCAATGTTGAGTAAAGGCTTCCTTGTCA	NM_009053
scl54600.27_154-S	130.226	0.00372671	15.6148	0.178261	-14.7996	0.0331162	Nrk	Mus musculus Nik related kinase (Nrk) mRNA.	ACCTCAATAAGTCCTCTAGCTCTGCTTCTCAAATCTGAAGAGTGTGCTAG	NM_013724
ri|1700019D06|ZX00037I10|AK006112|1309-S	388.473	0	232.649	0	-14.7653	0.033379	1700019D06Rik		TGGCAGTGATAGAGACGCTGTGTACCAAAGCACCCAGTACCTCAGCCTCC	AK006112
scl0099889.1_5-S	2941.67	0	2300.55	0	-14.7167	0.0337541	Arfip1		GCTCTGAGAGAGCTTCATTTTATTCTCCCAGCAGAGTAACTTGTGATGGT	XM_130985.2
scl41579.7_169-S	12415.1	0	10283.9	0	-14.7167	0.0337541	Ppp2ca	Mus musculus protein phosphatase 2a catalytic subunit alpha isoform (Ppp2ca) mRNA.	CCCTTCTCAAATCTCAGCCCCGCGTTGTTCTTTGTTACTGTCAGAAAACC	NM_019411.2
scl00269682.2_253-S	1161.88	0	807.839	0	-14.6529	0.0342541	Golga3	Mus musculus golgi autoantigen golgin subfamily a 3 (Golga3) mRNA.	CAAAACAGTGTTCCCAGAGACGGGCTGGGCCAATGACCACTGTTGTCCTC	NM_008146.3
scl067397.1_307-S	9689.76	0	7344.22	0	-14.6448	0.0343178	Erp29	Mus musculus endoplasmic reticulum protein 29 (Erp29) mRNA.	CCCCGCAGGAGTTGGTGCTATAGAGGTAGGGACTACTGCCAGGTCCTTGA	NM_026129.2
scl0004056.1_143-S	2617.57	0	1989.53	0	-14.5659	0.0349473	Arpc1a	Mus musculus actin related protein 2/3 complex subunit 1A (Arpc1a) mRNA.	GGTCAGCCACGACAGCACAGTGTCTGTTGCTGATGCCTCAAAAAGTGTGC	NM_019767.1
scl00215707.2_239-S	987.496	0	437.693	0	-14.5659	0.0349473	D5Bwg0834e	Mus musculus DNA segment Chr 5 Brigham & Womens Genetics 0834 expressed (D5Bwg0834e) mRNA.	GGCTCCTGATCTTAGCAAGATGACCTCAACCCTGATGTTGCCCCAACCTG	NM_144819.1
scl018824.1_278-S	11453.2	0	9292.94	0	-14.5659	0.0349473	Plp2	Mus musculus proteolipid protein 2 (Plp2) mRNA.	CTGCTTGAACCATATCCCCACATAAGCTACAAAATGAGTGACCCACTACA	NM_019755.2
scl26746.6.1_73-S	131.198	0.00372671	18.8603	0.147205	-14.5374	0.0351768	Cgref1	Mus musculus cell growth regulator with EF hand domain 1 (Cgref1) mRNA.	GGGAAAAGTAGATACCCTAAGCCCTGAAGAGGAGGCTAGGGGACAGGCAG	XM_181420.1
scl0003533.1_9-S	422.213	0	262.854	0	-14.5085	0.0354116	Hmgn3	Mus musculus high mobility group nucleosomal binding domain 3 (Hmgn3) transcript variant 1 mRNA.	AGGTGCAGGTCGGAGAGGCCGGGCTAGCCGAGCCCATTGCGGGAGTAGCA	NM_175074.1
scl0027407.2_308-S	8529.56	0	6864.28	0	-14.5085	0.0354116	Abcf2	Mus musculus ATP-binding cassette sub-family F (GCN20) member 2 (Abcf2) mRNA.	CTATGTGTCATCTACCAAGTGTCCAATAAAAGAGGAAGCTACAGACCCCC	NM_013853.1
scl37311.9.1_1-S	4624.61	0	3130.35	0	-14.5085	0.0354116	4833420K19Rik	Mus musculus RIKEN cDNA 4833420K19 gene (4833420K19Rik) mRNA.	CATGTGATGGGCATTGAGCCACATGTCTTCTGAGACTGAATATTGACATT	NM_029775.1
GI_38075336-S	381.925	0	30.4744	0.0795031	-14.5046	0.035444	LOC383770	Mus musculus similar to ribosomal protein (LOC383770) mRNA.	CCCCAAACTCAAGCAGCCGGCTTTCATCTCTCACCCTAAGCTTGGGAAGT	XM_357236.1
ri|1200006G13|R000008H01|AK004611|2882-S	2146.49	0	1605.35	0	-14.5046	0.035444	1200006G13Rik	hypothetical Pyridoxal-dependent decarboxylase family containing protein	CACAGTGCCCAAGACAGACAGCTCATACCTGCCATCAAACACTCAGGAGG	AK004611
ri|1700024K14|ZX00037F08|AK075758|2077-S	244.043	0.000621118	-3.59443	0.519255	-14.5046	0.035444	1700024K14Rik		CACCCCGCTTGGTAGAATGTTAGCACGTGAGAGAGAAGGTGTGACCCGTG	AK075758
scl0002380.1_0-S	102.529	0.00621118	36.4349	0.0559006	-14.5046	0.035444	Nsd1	Mus musculus nuclear receptor-binding SET-domain protein 1 (Nsd1) mRNA.	TTCTGAGCCACTTAATGGGTGTACTATGCAGTTACCGACTGCTGCCAGTG	NM_008739.1
scl0013002.2_72-S	2011.66	0	1532.85	0	-14.5046	0.035444	Dnajc5	Mus musculus DnaJ (Hsp40) homolog subfamily C member 5 (Dnajc5) mRNA.	GACCCGTCTACCAAGGCTGCTGGAGTGTAGGTTTCTGTTTGTGCCCAGTG	NM_016775.2
scl012914.3_26-S	358.016	0	170.317	0.00124224	-14.5046	0.035444	Crebbp	Mus musculus CREB binding protein (Crebbp) mRNA.	GCACTGGTGTTCGAAAAGGCTGGCATGAACATGTGACTCAGGACCTACGG	XM_148699.3
scl0230648.5_14-S	394.183	0	270.291	0	-14.5046	0.035444	4732418C07Rik	Mus musculus RIKEN cDNA 4732418C07 gene (4732418C07Rik) mRNA.	GTCCACCTTGCTGTAGAGGTGATACAGAAGACTGTGGATGAGCACAGGAC	NM_172698.2
scl026413.2_16-S	954.88	0	615.649	0	-14.5046	0.035444	Mapk1	Mus musculus mitogen activated protein kinase 1 (Mapk1) mRNA.	CCCTCACAAGAGGATTGAAGTTGAACAGGCTCTGGCCCACCCATACCTGG	NM_011949.2
scl072634.6_30-S	1406.04	0	860.7	0	-14.5046	0.035444	Tdrkh		CAGCTTTCAGAATTCTGGTGCCCAGAGCAGTCCAGAGACGTCCATGTTTG	XM_131021.5
scl26929.29.1_75-S	263.896	0	167.792	0.00124224	-14.5046	0.035444	Brca2	Mus musculus breast cancer 2 (Brca2) mRNA.	GGCGACAGCAGTGAGAAATTAGCTGTTGAGTCTTAGCCTCCCGGTTTGTA	NM_009765.1
scl43672.16_14-S	2792.42	0	1754.58	0	-14.5046	0.035444	Scamp1		GTCACGGTTCTGTGTAAACGCCCTCCATGTGGCCCTCTCATGTTGCATGT	XM_484305
scl52524.16_678-S	123.493	0.00372671	27.4372	0.0875776	-14.5046	0.035444	Cpeb3	Mus musculus cytoplasmic polyadenylation element binding protein 3 (Cpeb3) mRNA.	GGTCCTGCTGTGGCCTTTCCTTGATGGGACACTTGAACTAGTGGATTTTT	NM_198300
scl54639.14_151-S	3661.06	0	2961.39	0	-14.5046	0.035444	Cstf2	Mus musculus cleavage stimulation factor 3 pre-RNA subunit 2 (Cstf2) mRNA.	CATGTAACAATGTACTTAGTGGGTGATATGGGAGTGGGAAGCTTGGTCGT	NM_133196.3
scl0066667.2_152-S	1328.67	0	635.615	0	-14.492	0.0355471	Hspbap1	Mus musculus Hspb associated protein 1 (Hspbap1) mRNA.	GCTGGACTGCCTAGTTAATCCACAAGTAACCAGGATGGTGGCCCAGCTTT	NM_175111.2
scl0066395.1_330-S	392.036	0	188.951	0.00124224	-14.457	0.0358347	2310047C17Rik	Mus musculus RIKEN cDNA 2310047C17 gene (2310047C17Rik) mRNA.	CTAGGGTGGGCTTTGGCAGCTGTGGGTATAGGCGACTCTCTTCTTACCTA	NM_175108.2
scl066158.1_320-S	14689.7	0	10719.2	0	-14.457	0.0358347	1110012O05Rik	Mus musculus RIKEN cDNA 1110012O05 gene (1110012O05Rik) mRNA.	CTTTCCTTCTTGTCTGCTCTACCTGTACAGAAGCCTTTTCCTCACGTTGA	NM_024170
scl37157.14.1121_194-S	161.103	0.00186335	62.3744	0.0180124	-14.4485	0.0359043	Grit	Mus musculus Rho GTPase-activating protein (Grit) mRNA.	AGTTGTCCTTGCCACATCCCGACACGCAGATCCATGCAGAATGAGCCCCG	NM_177379.2
scl54546.18_0-S	609.966	0	398.094	0	-14.4485	0.0359043	Smc1l1	Mus musculus SMC (structural maintenance of chromosomes 1)-like 1 (S. cerevisiae) (Smc1l1) mRNA.	GACCGCCACAACCTGCTACAGGCCTGTAAGATGCAGGACATCAAACTGCC	NM_019710.1
scl36998.11.1_88-S	851.963	0	528.228	0	-14.4473	0.0359149	D030060M11Rik	Mus musculus RIKEN cDNA D030060M11 gene (D030060M11Rik) mRNA.	CTGTCTGTGGCTGGCTTGGGCAGGACACGGTGACTTCTTTATCCCAGGGT	NM_146000.1
scl36290.7_92-S	940.645	0	668.345	0	-14.4359	0.0360089	Limd1	Mus musculus LIM domains containing 1 (Limd1) mRNA.	GACCAGCGCTGTTTTCTCTCTTTGGTTTCCCGGGCTGGCTTTGGCAAGGG	NM_013860.1
scl33700.7_225-S	3535.69	0	2470.18	0	-14.4271	0.0360815	1500034J01Rik		TCCAGCCACGGATCTGGCAAGGCCCCTTCACTGCTCTGACCTCGAGCACT	XM_356085
scl36871.20.1_240-S	315.298	0	201.348	0.00124224	-14.4011	0.0362989	Parp6		CCAGGAACTACTCCACATTTGGATGGCCCTGACTGACTCCCACCCCTGAT	XM_134863.3
ri|A230057M07|PX00128B17|AK038731|3080-S	984.445	0	446.888	0	-14.4005	0.0363037	A230057M07Rik	hypothetical protein	GGCAAGAGGTACTTAGGGAAACCTCCAGTCTTTTCCATGGGTAGGGTCCG	AK038731
scl16508.16.1_213-S	285.582	0	97.1776	0.00621118	-14.4005	0.0363037	Ngef	Mus musculus neuronal guanine nucleotide exchange factor (Ngef) mRNA.	CTGGCCCCTGATGGAGCCCAGGCGTTTTGCAGAATGAATTGGTCACTGCA	NM_019867
scl48876.7.1_7-S	282.686	0	131.785	0.00248447	-14.4005	0.0363037	Ifngr2	Mus musculus interferon gamma receptor 2 (Ifngr2) mRNA.	CTTCTCCAGAAAAGGAGCGAGATGATGTGCTCCAAACACCGTGAACCAGG	NM_008338.2
scl013204.1_302-S	8741.9	0	7128.34	0	-14.3625	0.0366229	Dhx15	Mus musculus DEAH (Asp-Glu-Ala-His) box polypeptide 15 (Dhx15) mRNA.	TGTTACAACTTGTGCTTCTGTAGACACAATCTTCTGTCTCCATACAGAGG	NM_007839.1
scl000170.1_0-S	84.8497	0.00869565	7.95678	0.273913	-14.3623	0.0366246		Mus musculus adult male hippocampus cDNA RIKEN full-length enriched library clone:2900035A08 product:phosphatidylinositol 3-kinase C2 domain containing alpha polypeptide full insert sequence.	CCAGTGGGTGTTTGAATTCAGTGACACGAAGGAAGCATCCCTGTTTGAAC	AK013614.1
scl17334.16_99-S	124.791	0.00372671	40.8902	0.047205	-14.3623	0.0366246	Rgpr	Mus musculus regucalcin gene promotor region related protein (Rgpr) mRNA.	CTGACATCTGGCTATCAAGTTAGATTGCTGTAGGCATCATATCGCCATGG	NM_033354.2
scl33181.7.1_94-S	1071.21	0	720.819	0	-14.3623	0.0366246	1110067L22Rik	Mus musculus RIKEN cDNA 1110067L22 gene (1110067L22Rik) mRNA.	CCCCAGAAGATCTGAACCACCTATACCAAGGCTGAACGCTCTCAGGCAGC	NM_026855
scl0003909.1_5-S	217.351	0.000621118	64.4732	0.0161491	-14.3401	0.036812	Tpd52l1	Mus musculus tumor protein D52-like 1 (Tpd52l1) mRNA.	GGAGACGGAACCGCTACAAGGAAGAGATGGGGATGCAGTAGGCAGTGCTG	NM_009413.1
scl44728.4.1_7-S	1574.16	0	1146.63	0	-14.3401	0.036812	2400003B06Rik	Mus musculus RIKEN cDNA 2400003B06 gene (2400003B06Rik) mRNA.	CGAACATGCAAACGACTATGCAGAAATTGCTGCCAAGGACAAGCTGAGCG	NM_026211.1
scl0109037.1_260-S	199.327	0.00124224	89.8446	0.0068323	-14.2831	0.0372981	6230415M23Rik		CTCTGACTGCCTGTGGCTGTTTCTGAGTTTTGTGCCTCTGTCCTACCAGA
scl54170.6.1_1-S	1450.53	0	1107.14	0	-14.2831	0.0372981	Cetn2	Mus musculus centrin 2 (Cetn2) mRNA.	AGACTGGGAAAATATCATTCAAGAATCTTAAGCGCGTGGCCAAGGAGCTG	NM_019405.5
scl019094.1_245-S	666.196	0	368.601	0	-14.2479	0.0376016	Mapk11	Mus musculus mitogen-activated protein kinase 11 (Mapk11) mRNA.	GGCCCTGTTTGAAAACGCGTTGGGGGTGTAACGCCTCCCTGAAGAGACAA	NM_011161.4
scl41340.2.1_55-S	969.504	0	633.665	0	-14.2479	0.0376016	1110030J09Rik	Mus musculus RIKEN cDNA 1110030J09 gene (1110030J09Rik) mRNA.	GCGAGTAGACTACGCCCGCCTCAAGATTAGTGATGTGGCGAGAACCTGTG	NM_025397.2
scl53241.1.45_0-S	813.157	0	566.338	0	-14.2479	0.0376016	4932443D16Rik		CCCAAGTCTGCTAATTAAGGGCCCACTTCTACTTTCTAGTCGCACTTCTG
scl0075320.1_258-S	137.429	0.00248447	67.7541	0.0149068	-14.2478	0.037603	Etnk1		CTCATCCATACGAGACACAGGGCAAATGACGTCTCTCACGTTTGTCAGGC	XM_284250
GI_38086317-S	411.053	0	220.337	0	-14.246	0.0376182	LOC278188	Mus musculus similar to ARP2/3 complex 41 kDa subunit (P41-ARC) (Actin-related protein 2/3 complex subunit 1B) (LOC278188) mRNA.	TGGCCTCTGAGACATTACCACTCCCACTGGGGCTGGCCTGGATTCACTGC	XM_204410.2
scl022289.28_11-S	1238.26	0	753.894	0	-14.1987	0.0380303	Utx	Mus musculus ubiquitously transcribed tetratricopeptide repeat gene X chromosome (Utx) mRNA.	CAACCTTCCAAGTGTGGAGTGTCAACCAACTGGACGGGAGAGTACTGCTC	NM_009483.1
scl066801.6_14-S	998.925	0	754.622	0	-14.1987	0.0380303	Prkrip1	Mus musculus Prkr interacting protein 1 (IL11 inducible) (Prkrip1) mRNA.	ACGCTGGTCATCCCCAAGAATGCGGCCGAGGAGCAGAAGCTCAAGCTGGA	NM_025774.1
scl17336.3.1_84-S	6040.34	0	4448.78	0	-14.1987	0.0380303	2810025M15Rik	Mus musculus RIKEN cDNA 2810025M15 gene (2810025M15Rik) mRNA.	CAACATCACTTCTGCTGTCACAGTCAAACCGGCCATCAGGAGACTGAAGG	NM_027274.2
GI_38075370-S	1738.11	0	730.465	0	-14.1911	0.0380971	LOC380871	Mus musculus similar to NADH-ubiquinone oxidoreductase 13 kDa-A subunit mitochondrial precursor (Complex I-13KD-A) (CI-13KD-A) (LOC380871) mRNA.	ACGGGGTTTCGGGGTTCAAGTGTCGCCGAGCGGGGAAAAGATCACGCATA	XM_354775.1
ri|1810020C02|R000022J12|AK007556|418-S	474.711	0	286.743	0	-14.1911	0.0380971	1810020C02Rik	inferred: LALP1 {Mus musculus}	CGTGATGGGAACAGGACCTAGTTTTGCCTGTTTTGGTTACGGCCTCACAG	AK007556
scl52675.8.401_6-S	1900.67	0	1422.67	0	-14.138	0.0385657	Ostf1	Mus musculus osteoclast stimulating factor 1 (Ostf1) mRNA.	TCTGCACGCGGCTGCCTGGAAGGGTTATGCAGACATTGTCCAGTTGCTAC	NM_017375.1
scl21659.17_152-S	340.15	0	189.375	0.00124224	-14.137	0.0385749	Ampd2	Mus musculus adenosine monophosphate deaminase 2 (isoform L) (Ampd2) mRNA.	TGAAGTTCCAGCTGGTCTGCGCTGGGCAGAGCAGGACTTAGGCTCACTCA	NM_028779.3
scl026425.12_5-S	4817.68	0	3125.46	0	-14.1297	0.0386397	Nubp1	Mus musculus nucleotide binding protein 1 (Nubp1) mRNA.	CTATCTGCCTATTTCCTCGAGATCAAAGGTACGGGCGCTCTGCATCCAGG	NM_011955.1
scl21678.15_29-S	163.146	0.00124224	39.5728	0.0490683	-14.121	0.0387173	Slc6a17		CCAGGGCCCCCACTTCATCTCCCCCACCCTGCTGTACAATAAAGTGTCTG	NM_172271.1
scl0078785.2_44-S	402.213	0	43.1277	0.0409938	-14.0799	0.0390852	1700024K14Rik	Mus musculus RIKEN cDNA 1700024K14 gene (1700024K14Rik) mRNA.	CGGTGCTGTGGGTGACAAGCGCTATTTCACCTGTAAGCCGAACTACGGAG	NM_030179.2
GI_38080441-S	101.252	0.00621118	16.4284	0.171429	-14.0725	0.0391516	LOC384214	Mus musculus similar to hypothetical protein FLJ90341 (LOC384214) mRNA.	GACCACCCCAACACTGCTTCTGTGGGGAGAGGAAGATGCGTTTATGGAGG	XM_357493.1
scl0004125.1_0-S	3487.31	0	2404.28	0	-14.0422	0.0394254	Tyms	Mus musculus thymidylate synthase (Tyms) mRNA.	CTCTGCTCACAACCAAACGAGTGTTCTGGAAGGGTGTTTTGGAGGAGTTG	NM_021288.2
scl00353190.2_28-S	603.893	0	422.195	0	-14.0422	0.0394254	AA517853	Mus musculus expressed sequence AA517853 (AA517853) mRNA.	AAGCTGGACCTCTTTTTCTAAAGGCGGGGTTACAATTGGGACAGCAGGCA	NM_153799.1
scl013972.9_310-S	1448.31	0	935.887	0	-14.0422	0.0394254	Gnb1l	Mus musculus guanine nucleotide binding protein (G protein) beta polypeptide 1-like (Gnb1l) mRNA.	GCACCTATAGCTTGGTAACAGGCATGTTTTAGACCTGGTTGGGTGGCCAG	NM_023120.1
scl0381822.1_19-S	448.623	0	246.828	0	-14.0422	0.0394254	1190002F15Rik		GCCAGAGGTACTAGGAAGGTACAGGCGGGAGTTCGACGAGGACGCACCTT
scl072654.6_7-S	1107.92	0	803.302	0	-14.0422	0.0394254	2700094L05Rik	Mus musculus RIKEN cDNA 2700094L05 gene (2700094L05Rik) mRNA.	GGCCAAGAAGCTAGAGAAGCTAGAAAAGCGGACCCAGAGAGCCATCGCGG	NM_028312.1
scl076014.3_8-S	2737.62	0	1787.4	0	-14.0422	0.0394254	5830416A07Rik	Mus musculus RIKEN cDNA 5830416A07 gene (5830416A07Rik) mRNA.	GAGTAGGGTAAGCGCAGCCATTTTGGATTTTCCAGTCAATGTCTTATTTT	NM_024268.1
scl21606.12_118-S	2018.33	0	1401.96	0	-14.0422	0.0394254	Slc35a3	Mus musculus solute carrier family 35 (UDP-N-acetylglucosamine (UDP-GlcNAc) transporter) member 3 (Slc35a3) mRNA.	GGGCCAATGAAAATGCACCTTTATCACAGTCTGGTCCTATGTGCCTTGCC	NM_144902
scl24109.2_501-S	1302.58	0	757.093	0	-14.0422	0.0394254	Tusc1		GGCCTCCAGAGATCTTTTTAGAGTATCTTCTGACAGGTGATGATTTGAGC	NM_026954
scl26046.6_19-S	1792	0	1210.75	0	-14.0422	0.0394254	BC026744	Mus musculus cDNA sequence BC026744 (BC026744) mRNA.	GACCTTGCCAGGCCATAGCTGGCACTGGGGCTGTAAAGCTGTAGAACTCT	NM_177876.2
scl52308.5.1_95-S	181.488	0.00124224	43.8062	0.0391304	-14.0422	0.0394254	Csf2ra	Mus musculus colony stimulating factor 2 receptor alpha low-affinity (granulocyte-macrophage) (Csf2ra) mRNA.	GATGGCAGGGACAGCGTGCATATCCCCACCGTAATAGTTTGCTCAGTTCT	NM_009970.1
scl24621.11.93_24-S	4983.87	0	3666.78	0	-14.0272	0.039562	Gnb1	Mus musculus guanine nucleotide binding protein beta 1 (Gnb1) mRNA.	CCGAGAAGGGATGTGCCGGCAGACCTTTACAGGACACGAGTCTGACATCA	NM_008142.2
scl35532.13_546-S	91.008	0.00807453	36.0413	0.0621118	-14.0272	0.039562	Pgm3	Mus musculus phosphoglucomutase 3 (Pgm3) mRNA.	CTCAGCAGTGTTTCTAAAACTACAGGGAGCAGCAGTAGGGTGGATATGCA	NM_028352.2
scl52628.17.1_63-S	2198.37	0	1476.62	0	-13.9871	0.0399295	BC018472	Mus musculus cDNA sequence BC018472 (BC018472) mRNA.	TCCTGGATCCACTACCGCTGTTGTGATTTGGGAGTATACGTATAATAGTA	NM_146097.1
scl070784.6_329-S	322.025	0	121.762	0.00310559	-13.955	0.0402251	Rasl12		CTGAACCCAGGACACAATTCCAGCTGCCCACCTGGAGAGGCATTTGAATA	XM_134870
scl0066350.2_276-S	2128.33	0	1299.86	0	-13.9369	0.0403936	Pla2g12a	Mus musculus phospholipase A2 group XIIA (Pla2g12a) mRNA.	GCGCTATCTGCTGCTGAGGTTGTGGTTACTCCCTCATCCCCGTTTTCCAT	NM_023196.2
scl15959.1_431-S	7256.65	0	4828.04	0	-13.9275	0.040481	4732477C12Rik		AAACTGACTCGCCATGCGATGCACTGTTGATAGCTTCCTGATGTGTGGTG
scl018391.1_236-S	2748.47	0	1805.09	0	-13.9179	0.0405701	Oprs1	Mus musculus opioid receptor sigma 1 (Oprs1) mRNA.	CCTGGAGAAGTAAGCCGGGGTCCAAGGAGCCACCCCATTCCAAAAGAAGC	NM_011014.1
scl0066999.2_129-S	7485.46	0	6284.71	0	-13.9118	0.0406271	1500003D12Rik	Mus musculus RIKEN cDNA 1500003D12 gene (1500003D12Rik) mRNA.	GTGTTGGAAGGACTCTGTTGGATAATGAGTTTGTATCAGTTTCTGTCCCT	NM_025895.2
scl012293.44_74-S	441.011	0	220.009	0.000621118	-13.8988	0.0407496	Cacna2d1	Mus musculus calcium channel voltage-dependent alpha2/delta subunit 1 (Cacna2d1) mRNA.	AGGCTCCCCCACGCAGGCCTTATGAAAAGAAGCGGTCTTGACTTTGACCT	NM_009784.1
scl022038.3_2-S	1111.32	0	696.584	0	-13.8556	0.041157	Plscr1	Mus musculus phospholipid scramblase 1 (Plscr1) mRNA.	GGGGCGTCTAGACCTTTCACCTTGAGGATCCTGGATAATCTGGGCCGAGA	NM_011636.1
scl22697.4_102-S	848.913	0	521.137	0	-13.8151	0.0415422	2410012M04Rik	Mus musculus RIKEN cDNA 2410012M04 gene (2410012M04Rik) mRNA.	GAACGTGTGGGGTAGAGAAAATGGACTCCTAGAAATGTTTCTGAGTTGGT	NM_027193
scl25516.10_536-S	2422.55	0	1298.2	0	-13.8151	0.0415422	Tesk1	Mus musculus testis specific protein kinase 1 (Tesk1) mRNA.	GAGTGCTGGAGGAATAGCAGTCTTAAAAATTGGCAGGCCGTAGGTTAAGG	NM_011571.2
scl48193.7_228-S	903.615	0	517.617	0	-13.8151	0.0415422	Dscr1	Mus musculus Down syndrome critical region homolog 1 (human) (Dscr1) mRNA.	CCGCCGGCCCAGTGTTTCTAGTTCTGCACTTTGAACCGGAGAGGCTAACC	NM_019466.2
scl0382073.1_20-S	446.104	0	205.252	0.00124224	-13.8122	0.0415702	D630044F24Rik		ATCCAAGAGGAGGAGCACAGCTCTGGCAGCCTCCCAATAGGACCCTCCTA	NM_201372.1
scl36111.9.1_0-S	3360.7	0	2254.07	0	-13.8091	0.0416	Rp9h	Mus musculus retinitis pigmentosa 9 homolog (human) (Rp9h) mRNA.	TTAAAGCAGTTACTGGAGGACTCCACCTCAGATGACGACGGGAGCAGCTC	NM_018739.1
scl054325.6_160-S	1310.95	0	977.84	0	-13.806	0.0416297	Elovl1	Mus musculus elongation of very long chain fatty acids (FEN1/Elo2 SUR4/Elo3 yeast)-like 1 (Elovl1) mRNA.	TGCCTTAAACTTGGGAGAGGAACACTCAGGGCTGGCCGGCACGCACCCGG	NM_019422.1
scl53840.18.1_253-S	371.174	0	39.774	0.0484472	-13.7955	0.0417302	Sytl4	Mus musculus synaptotagmin-like 4 (Sytl4) mRNA.	GGATTGATCCTGTAATGGAAACATACCTGAGAGCCCAGGCTCAGACTTGT	NM_013757.1
scl067604.1_6-S	8924.78	0	6579.57	0	-13.7794	0.0418856	1110007L15Rik	Mus musculus RIKEN cDNA 1110007L15 gene (1110007L15Rik) mRNA.	GAGCAAGGCCCAGCTTCTGCTGGCCAATCGTGTTCCTTCAGATCACCCAC	NM_026269.1
scl0017977.2_208-S	113.648	0.00559006	30.1736	0.0807453	-13.7454	0.042214	Ncoa1	Mus musculus nuclear receptor coactivator 1 (Ncoa1) mRNA.	CCAGGCCCAGCAGAAGAGCCTCCTTCAGCAGCTACTGACTGAATAACCAC	NM_010881.1
scl0230484.9_241-S	6588.91	0	4798.41	0	-13.7409	0.0422576	Usp1	Mus musculus ubiquitin specific protease 1 (Usp1) mRNA.	GGCTCTGTACTCTAGTCAATCTTTTTGGCATGACTAATTTGTATCTCTTC	NM_146144.2
ri|A330057G13|PX00132G23|AK039536|829-S	410.314	0	174.604	0.00124224	-13.6927	0.0427296	A330057G13Rik	similar to KRUPPEL-RELATED ZINC FINGER PROTEIN F80-L [Mus musculus]	GGTGATACTGTGACCTTCAGGACCCCTTAAGACTGTGGGAAAGAACTCTG	AK039536
scl022146.5_240-S	22959.1	0	16932.6	0	-13.6927	0.0427296	Tuba6	Mus musculus tubulin alpha 6 (Tuba6) mRNA.	TGAGGAGGTTGGGGCAGATAGTGCTGAAGGAGACGATGAGGGTGAGGAAT	XM_147357.1
scl00107995.1_8-S	649.131	0	490.79	0	-13.6799	0.0428562	Cdc20	Mus musculus cell division cycle 20 homolog (S. cerevisiae) (Cdc20) mRNA.	TTTGTGTTCGGGAGAGCTGAGTACGGAGAGGGACCGGGCTGCTGCGAGCT	NM_023223.1
scl21978.7.1_53-S	225.784	0.000621118	69.801	0.0124224	-13.6583	0.04307	2310042N02Rik	Mus musculus RIKEN cDNA 2310042N02 gene (2310042N02Rik) mRNA.	CTCCAAAAGAACTGGGTGTGAACTCACATGGTGGCTAGGAAGGCAGAGCG	NM_024246.3
GI_38080728-S	819.787	0	104.055	0.00559006	-13.6112	0.0435396	LOC332788	Mus musculus similar to RIKEN cDNA 2610524H06 gene (LOC332788) mRNA.	TCGCAGGAGCTGGAGAGGTTGCAGGCGAGACTGCAGATGCAGATCCTGAA	XM_285750.2
ri|4833427B12|PX00028O09|AK014776|939-S	3376.51	0	2212.29	0	-13.6112	0.0435396	4833427B12Rik		CGTGGAAAGCTGTATGTAGTTGAGGCTGAGCGTGAGGGTGGGGGTGGTGA	AK014776
scl35279.4.1_14-S	1780.18	0	1293.88	0	-13.6112	0.0435396	Crtap	Mus musculus cartilage associated protein (Crtap) mRNA.	CCCTCACCCCAGTCATAGGAGGCTATCCCGTGGAGAAATTTGTGGCGACC	NM_019922.1
scl0225898.22_280-S	1458.12	0	1130.87	0	-13.5586	0.0440693	BC022146	Mus musculus cDNA sequence BC022146 (BC022146) mRNA.	GGAGGGGCTAACCACCCCACTGCACACAAAATAACAACAGACTTGCTGGC	NM_144872.1
scl35271.8.1_43-S	1181.88	0	782.471	0	-13.5515	0.0441419	Cklfsf7	Mus musculus chemokine-like factor super family 7 (Cklfsf7) mRNA.	CTACAGCCTCCTTTCACAGTCTGCTGCAGAGGACATCCCTCCGTTCTGGG	NM_133978.1
scl0107995.10_1-S	635.14	0	452.164	0	-13.5409	0.0442498	Cdc20	Mus musculus cell division cycle 20 homolog (S. cerevisiae) (Cdc20) mRNA.	GGGTTTGTGTTCGGGAGAGCTGAGTACGGAGAGGGACCGGGCTGCTGCGA	NM_023223.1
scl54589.14_235-S	1220.88	0	817.932	0	-13.5409	0.0442498	4921505D17Rik		GTTGTGTCAAACTGGACCAGTGCATTATGCCTTTTACCTTAAATGTTATA
GI_38090406-S	8265.74	0	5796.69	0	-13.5357	0.0443029	LOC380631	Mus musculus similar to Ubiquitin-conjugating enzyme E2-18 kDa UbcH7 (Ubiquitin-protein ligase) (Ubiquitin carrier protein) (UbcM4) (E2-F1) (L-UBC) (LOC380631) mRNA.	CGGCCAGCAGGAGGCTGATGAAGGAGCTTGAAGAGATCCGCAAACGTGGA	XM_354536.1
scl00235344.1_224-S	226.061	0.000621118	148.518	0.00186335	-13.5348	0.0443122	Sik2	Mus musculus salt induceable kinase 2 (Sik2) mRNA.	GGCAGCTTTGTAATACTGACGTGTCTGCCTGTCGGTTCACATCAGCAGTG	NM_178710.3
scl41124.9_150-S	380.765	0	227.647	0	-13.5348	0.0443122	Ap1gbp1	Mus musculus AP1 gamma subunit binding protein 1 (Ap1gbp1) mRNA.	GTCTTCAGCCGGCTCGCTTATATCGCCGTCATCATGGCTCTAGGAAGCAG	NM_194341.1
ri|A130067E11|PX00124J04|AK037957|2158-S	902.256	0	591.468	0	-13.5315	0.0443454	Ccnc	cyclin C	GCTCCCTGAGTGACTCTCCACTAATGGCAGGGCCTGAAGCTGCAAGATGA	AK037957
scl000640.1_24-S	99.2851	0.00621118	34.9386	0.0639752	-13.5315	0.0443454	Ccl25	Mus musculus chemokine (C-C motif) ligand 25 (Ccl25) mRNA.	GGGAATCCAGAGGACATGAATGTGAAGAGGGCGATGAGAATCTTGACAGC	NM_009138.1
scl0022661.2_277-S	1438.26	0	1033.42	0	-13.5315	0.0443454	Zfp148	Mus musculus zinc finger protein 148 (Zfp148) mRNA.	CCACAGGTGAGGGACACTTGCAAAGTGCCAGCAAGGCTAGATGTTTTGCC	NM_011749.3
scl018554.17_162-S	606.277	0	367.197	0	-13.5315	0.0443454	Pcsk7	Mus musculus proprotein convertase subtilisin/kexin type 7 (Pcsk7) mRNA.	ACCTGTCTTCCTCTGCACCGTGCTCAGGGAAATGGCCTTCATTCCAGAGG	NM_008794.1
scl056278.9_3-S	3166.94	0	1994.33	0	-13.5315	0.0443454	Gkap1		GCTGACCTTGAGAAGGCGTTGCTGTTGAGTAAGCTGGAGTATGAAGAGCA	NM_019832.2
scl27165.9_379-S	1989.1	0	1482.26	0	-13.5315	0.0443454	Rabgef1	Mus musculus RAB guanine nucleotide exchange factor (GEF) 1 (Rabgef1) mRNA.	GCTGATTAGTACAGTTGACTTGGAACTGTGCTTGCAGCTTCCTTTCCCTG	NM_019983.2
scl52332.22_483-S	115.359	0.00434783	32.8984	0.0757764	-13.5315	0.0443454	Hspa12a	Mus musculus heat shock 70kDa protein 12A (Hspa12a) mRNA.	GCTGCGCAGTACGTATGCCGGGGAATGGCTTAAGTGGATGGCTAGTATAA	NM_175199
scl0381644.24_249-S	239.341	0.000621118	163.887	0.00186335	-13.4941	0.0447292	BC062951	Mus musculus cDNA sequence BC062951 (BC062951) mRNA.	CCTTTGCAATAATTTGCTGCATAGTTGAGTACAGGGCGACTTACTCTCCC	NM_199032.1
scl21640.1_69-S	1086.07	0	707.542	0	-13.4941	0.0447292	1600010D10Rik		GGACTATCGTCCTCTGTGTTAGTTCAATCCTTTAGATGTTAGTACAGTGT
scl0269400.28_245-S	1905.22	0	1491.69	0	-13.4887	0.0447849	AW540478	Mus musculus expressed sequence AW540478 (AW540478) mRNA.	GATGTGGTTAAACCCACTGCAGGTCTCATGCTTGGCTGTCCAATGAGATC	XM_194070.2
scl0069099.1_228-S	1529.44	0	279.61	0	-13.4786	0.0448886	1810009N02Rik	Mus musculus RIKEN cDNA 1810009N02 gene (1810009N02Rik) mRNA.	GGGATTGACAGCAAGGACGTGAAGTGAAGTCATGGGCAACAGGAAGTGCT	NM_026939.1
scl067048.4_1-S	1971.26	0	1398.2	0	-13.4633	0.0450473	2610030H06Rik	Mus musculus RIKEN cDNA 2610030H06 gene (2610030H06Rik) mRNA.	TGATTAGAACAACCCTGCGCCTGAAAAAAAGCCCAGTTCCCTTGGTACCT	XM_110750
scl17348.11.20_75-S	855.992	0	723.229	0	-13.4292	0.0454029	Acbd6	Mus musculus acyl-Coenzyme A binding domain containing 6 (Acbd6) mRNA.	ACGGCTGCTTGCCAGAAGAGGTGACGGGCTGCAAAGCGGTCTCTCTGCTG	NM_028250.1
scl49175.14_151-S	1765.55	0	1043.18	0	-13.4258	0.0454382	6820449I09Rik		TTCCCCTGTCTCTATGCCCTGTCTGTGAGCTTTAATTGTGGGAGAGAACT	NM_177128.2
scl000503.1_20-S	718.138	0	485.366	0	-13.3918	0.0457948	1110014N23Rik		TGAGACGGACATGGTACGGCAGATCCGGGCTCTAGACAGCGACATGCAGA	XM_283543.2
scl0077116.1_124-S	472.759	0	310.597	0	-13.355	0.0461848	Mtmr2	Mus musculus myotubularin related protein 2 (Mtmr2) mRNA.	GCTCTGGGTGGGATATTATATAAGGTGGAACCCCCGGATGAAACCTCAGG	NM_023858.1
scl0003972.1_558-S	164.245	0.00124224	95.9094	0.0068323	-13.3512	0.0462253	Ankrd17	Mus musculus ankyrin repeat domain 17 (Ankrd17) transcript variant 1 mRNA.	GTCCCTTGCCTCCAGGGTCCATCGCAAATCTTACAGAACTTCAAGGAGTG	NM_030886.2
scl0170750.1_173-S	7972.9	0	6286.57	0	-13.3242	0.0465134	Xpnpep1	Mus musculus X-prolyl aminopeptidase (aminopeptidase P) 1 soluble (Xpnpep1) mRNA.	GGTGCTAGGACCTCAGTCACGGTCACCTTGATGTTCATGAGACCCTCCTA	NM_133216.2
GI_38079875-S	1531.05	0	363.128	0	-13.3039	0.0467313	LOC239727	Mus musculus similar to RIKEN cDNA 2610524H06 gene (LOC239727) mRNA.	GGGTGGGAGGGATTTTGTTTGGTGCTGCCATATGCTGTGGACTGGCATTC	XM_156408.2
ri|4930417F03|PX00313P12|AK076704|2607-S	269.418	0	160.122	0.00186335	-13.3039	0.0467313	4930417F03Rik		CGAGAGGAAGCACAAAGGCTGCCGGGAAGCATGCCCGGGCTGTAGGCCAA	AK076704
ri|C130022E19|PX00168M06|AK047931|1390-S	324.718	0	133.232	0.00248447	-13.3039	0.0467313	C130022E19Rik	similar to zinc finger protein ZNF126 (fragment) [Homo sapiens]	GTCTCTGGTGATCCTCACCAATATGGTGATACTGTGACCTTCAGGACCCC	AK047931
scl0002899.1_69-S	1061.22	0	653.116	0	-13.3039	0.0467313	Utx	Mus musculus ubiquitously transcribed tetratricopeptide repeat gene X chromosome (Utx) mRNA.	CCAGTTCTGCACCACTGCTATTTGTAGCTATCTCGTAAGGCTGCTGGCTG	NM_009483.1
scl24409.10.1_30-S	780.894	0	481.774	0	-13.3039	0.0467313	Pigo	Mus musculus phosphatidylinositol glycan class O (Pigo) mRNA.	CCTGGGTTGGATACATCTGACGGACAACAGGGGCGGCTACCAAAGTGGAA	NM_020035.1
scl36157.39.1_18-S	4534.66	0	3260.23	0	-13.3039	0.0467313	Dnmt1	Mus musculus DNA methyltransferase (cytosine-5) 1 (Dnmt1) mRNA.	CTGCCACTGTGCAGGTGGCAAGTGAGACTTGATGTAGTTTTATATGTTGT	NM_010066.2
scl00332397.1_279-S	653.628	0	328.232	0	-13.2943	0.0468351	Nanos1	Mus musculus nanos homolog 1 (Drosophila) (Nanos1) mRNA.	AAGGTTCTACTCTGGGCTGTTTGCCTTTCAATTTACAGAGGGTGTGCCAG	NM_178421.2
ri|B230334I05|PX00160K03|AK046024|1560-S	189.191	0.00124224	91.181	0.0068323	-13.2573	0.0472359	B230334I05Rik	weakly similar to PUTATIVE DIPHTHINE SYNTHASE [Schizosaccharomyces pombe]	AGTTCTAACTCTGGGACCCACCCACATGGAGGGAGTGCTGACTCTTGCAA	AK046024
scl0170942.1_210-S	2451.73	0	1224.09	0	-13.2463	0.0473556	Erdr1	Mus musculus erythroid differentiation regulator 1 (Erdr1) mRNA.	TCACCCGCCGTGGTCAAGATGTATGTGCCACCGACCCTCGCCCCGCTGGA	NM_133362
scl0012846.1_253-S	9703.09	0	6506.7	0	-13.2337	0.0474928	Comt	Mus musculus catechol-O-methyltransferase (Comt) mRNA.	CCACTACAATACCCCTGGAAAACACCTGTGCATCAAAGGCTGCATTGAGG	XM_147265.1
scl0014057.2_277-S	6271.79	0	4156.38	0	-13.2217	0.0476246	Sfxn1	Mus musculus sideroflexin 1 (Sfxn1) mRNA.	CAGCTATCAGTATTAGCGAGGTGTCTTGCCGATATCAGAGTCAGTGTGTC	NM_027324.2
scl22473.6.1_75-S	621.641	0	394.732	0	-13.2217	0.0476246	4921517B04Rik	Mus musculus RIKEN cDNA 4921517B04 gene (4921517B04Rik) mRNA.	GGGGAAGCAACTCCGTTGTCTGTAAAATGCCAGGGTTTGCCTAGATTAGA	XM_357332
scl31589.11.1_58-S	7584.71	0	6166.7	0	-13.2217	0.0476246	Psmc4	Mus musculus proteasome (prosome macropain) 26S subunit ATPase 4 (Psmc4) mRNA.	CCCCAGGCACCTGTCCCAAAGGCTAGTTTTCTCTTTACCCAGGATTGGTT	NM_011874.1
GI_38081801-S	1498.1	0	1067.43	0	-13.2192	0.0476514	LOC381066	Mus musculus similar to KRAB-containing zinc-finger protein KRAZ1 (LOC381066) mRNA.	AGGTACTCACATCTCCAAAGACATCAGAGAGTTCATACGGGAGAGAAACC	XM_354986.1
scl00319161.1_8-S	1321.73	0	758.391	0	-13.2192	0.0476514	Hist1h4m	Mus musculus histone 1 H4m (Hist1h4m) mRNA.	AAAGGAGGAAAAGGCCTGGGCAAAGGCGGCGCCAAGCGCCACCGCAAAGT	NM_175657
scl37040.9_46-S	2536.88	0	1693.68	0	-13.2192	0.0476514	Dpagt1	Mus musculus dolichyl-phosphate (UDP-N-acetylglucosamine) acetylglucosaminephosphotransferase 1 (GlcNAc-1-P transferase) (Dpagt1) mRNA.	GTTGTGATTGGGAAGCGTAGAGGCAGGGCCATGTGCTCAGAACGGTGACA	NM_007875.2
scl0106840.1_3-S	264.692	0	132.422	0.00248447	-13.205	0.0478082	AA407659	Mus musculus expressed sequence AA407659 (AA407659) mRNA.	CGGAGGCTTCGGGACTGGGAAACCTAGTTATCCTTCATGCTGCACTGCGT	NM_175352.2
scl44225.1.12_219-S	1220.98	0	638.432	0	-13.205	0.0478082	Hist1h4i	Mus musculus histone 1 H4i (Hist1h4i) mRNA.	CCCAATAGAGCCTTCTGCTTGGGACAGAAGGTTAATTTTCTCGGGGGATG	NM_175656
GI_38076908-S	730.661	0	102.359	0.00559006	-13.2023	0.0478375	LOC268730	Mus musculus similar to RIKEN cDNA 2610524H06 gene (LOC268730) mRNA.	GTCGCAGGAGCTGGAGAGGTTGCAGGCGAGATTGCAGATGCAGATCCTGA	XM_193754.2
scl25927.13_1-S	3937.59	0	2340.79	0	-13.1802	0.0480816	Pom121	Mus musculus nuclear pore membrane protein 121 (Pom121) mRNA.	CCACAGACTGAGTTCCTGTGAGTGTAGCTGAGATTTTTAGTATGAATGTG	NM_148932.1
scl0073854.1_20-S	480.468	0	354.656	0	-13.1549	0.0483631	4930428B01Rik		GTGTCATGAGCAAAATGGGCTGGTATAGCATCGAGACTGTTGGGGTACTC
scl054324.3_167-S	1701.67	0	1268.53	0	-13.1549	0.0483631	Arhgef5	Mus musculus Rho guanine nucleotide exchange factor (GEF) 5 (Arhgef5) mRNA.	GGACAGACCTATGTTACCAGATAGACCTCAGCCCACTCAATGGAGGGAGG	XM_133067.3
scl16101.1.1002_23-S	885.352	0	497.346	0	-13.1549	0.0483631	8430426K15Rik		AAGAAGATTGGGTTGGTAACCATGACCACGTTGGCCGCATTCGCAGGAGT
scl16160.1.1_197-S	404.048	0	259.989	0	-13.1549	0.0483631	2900042O04Rik		CGCCCATGTTCCTCTCGGATACTTTGCTGTAAAACGAAGTGATTCTATCT
scl011906.16_208-S	3266.58	0	2137.68	0	-13.1259	0.0486862	Atbf1	Mus musculus AT motif binding factor 1 (Atbf1) mRNA.	GTGGTCTGACCAGTGTAGGAACGGACACCTTCAGATTGTAAGCTTTGAAG	NM_007496.1
scl0116701.6_71-S	321.112	0	159.818	0.00186335	-13.1068	0.048901	Fgfrl1	Mus musculus fibroblast growth factor receptor-like 1 (Fgfrl1) mRNA.	CCCTGGGTATCAGGAGCCTATCATCAACCTGACTGGGGTGAGCAGTGCAG	NM_054071.1
scl0270066.1_219-S	811.843	0	622.697	0	-13.1068	0.048901	6030458H05	Mus musculus hypothetical protein 6030458H05 (6030458H05) mRNA.	CTGGTTTGCAGAAGAAGTCCCTTGGTAAGGCCGTCTGTTGGGTTCTCCTC	NM_177766.2
scl23294.9_553-S	2390.25	0	1779.62	0	-13.0873	0.049121	Zfp639		GGGACTTACTCGGTCACCTTCAAGTCCATGAGACTACCTGACCGTGATCT	NM_144519
scl0073124.2_319-S	725.679	0	540.198	0	-13.0825	0.0491758	Golph4	Mus musculus golgi phosphoprotein 4 (Golph4) mRNA.	GCTCAGTACCATTTTGTTTTCTGGCTTCCGGGTAGTCTACTATTTATCTC	NM_175193.2
scl27891.4_71-S	258.254	0	137.096	0.00248447	-13.0813	0.0491893	Grpel1	Mus musculus GrpE-like 1 mitochondrial (Grpel1) mRNA.	GCCCTGCTCCATGGAAATCATCTTTGGCACTTTGAGGATCAGACTCACCG	NM_024478.2
scl53770.17.1_35-S	385.58	0	180.06	0.00124224	-13.0813	0.0491893	Acsl4	Mus musculus acyl-CoA synthetase long-chain family member 4 (Acsl4) transcript variant 2 mRNA.	GACATTGAGCGAATGTATGGGGGCAAATAAAATGCGGCTCTCTGATTTCC	NM_207625.1
gi_21070949_ref_NM_019639.2__531-S	31554.8	0	21682.1	0	-13.0717	0.0492985	Ubc	Mus musculus ubiquitin C (Ubc) mRNA.	CCTTCCTCACCACAGTATCTAAAAAGAGCCCTCCTTGTGCTTGTTCTTGG	XM_147315.1
scl0002601.1_68-S	371.855	0	216.383	0.000621118	-13.0717	0.0492985	NfiB	nuclear factor I/B	CGACCTGTGACCCTGACCATGACAGATACTAAACCCATCACTACATCCAC	Y07685
scl022190.1_154-S	38034.4	0	26845.1	0	-13.065	0.0493736	Ubc	Mus musculus ubiquitin C (Ubc) mRNA.	GACAGACGTACCTTCCTCACCACAGTATCTAAAAAGAGCCCTCCTTGTGC	XM_147315.1
scl44527.2.272_210-S	463.538	0	199.877	0.00124224	-13.065	0.0493736	C330006P03Rik		TCAGGTGCTGCTGGACTTTGTGCACTTTGGAGGTACTGCATGTATCTTCC
GI_20819699-S	385.138	0	253.459	0	-13.065	0.0493745	Cc1	Mus musculus coiled coil forming protein 1 (Cc1) mRNA.	CATGTCCAGCTGGAGAAATGCAGAGCTGCTGCACAAGACTCTCACAGCAG	XM_123485.1
scl0002818.1_24-S	562.742	0	372.251	0	-13.065	0.0493745	Rnf11	Mus musculus ring finger protein 11 (Rnf11) mRNA.	CCGACACCTAGCCAGACTCGGCTAGCAACTCAGCTGACTGAAGAGGAACA	NM_013876.2
scl0002924.1_11-S	262.152	0	195.974	0.00124224	-13.0633	0.0493934	Psmd10	Mus musculus proteasome (prosome macropain) 26S subunit non-ATPase 10 (Psmd10) mRNA.	GCACTGGGCATGCTCAGCTGGCCATACAGAAATTGTTGAATTCTTGCTGC	NM_016883.3
scl054673.4_1-S	1126.19	0	800.8	0	-13.0633	0.0493934	Sh3glb1	Mus musculus SH3-domain GRB2-like B1 (endophilin) (Sh3glb1) mRNA.	AACTCAAAGTGAATTTGATCGTCAGGCAGAGATTACCCGACTCCTGCTTG	NM_019464.1
scl54871.18_531-S	693.424	0	420.61	0	-13.0633	0.0493934	Mtmr1	Mus musculus myotubularin related protein 1 (Mtmr1) mRNA.	GCCTGCAGCACCCCTAAAAATGTCCACTGGATTTTAAAGAAGCACAACAG	NM_016985.1
ri|2900008C09|ZX00068K05|AK013497|1269-S	457.586	0	313.212	0	-13.0463	0.0495876	Capn10	calpain 10	GAGTTTTTCCCTGAATGTGTGCAGCCTTTTCTGATTTTGTTGTATACCAC	AK013497
scl28216.21.1_39-S	115.546	0.00434783	18.3151	0.156522	-13.0463	0.0495876	Sox5	Mus musculus SRY-box containing gene 5 (Sox5) mRNA.	TTTAACTGTTAGTCTTATATAGTTGGGACATCAGCTGACAAATAGACCTC	NM_011444.1
scl7210.1.1_253-S	122.434	0.00372671	27.8634	0.0857143	-13.0424	0.0496322	6330509M05Rik		CTCACCGTTTACTCGCGCCTTCCTAGAGATGTTTAGATTGTAAAGCTAGC
GI_38080884-S	277.313	0	157.492	0.00186335	-13.0167	0.0499267	LOC385923	Mus musculus similar to HYPOTHETICAL PROTEIN ORF-1137 (LOC385923) mRNA.	GTTCACACAATATCTCTCCACGAATCCAGCCCTTCAAAGGATAATAGCAG	XM_359000.1
scl00329003.2_27-S	191.338	0.00124224	309.883	0	13.0352	0.0497139	C330029B10Rik	Mus musculus RIKEN cDNA C330029B10 gene (C330029B10Rik) mRNA.	ATATACCTCTTCCTTAGTCACGCAAGTTCACGTTTCTGCGGTGGGGTGAA	NM_183033.1
scl0101592.14_3-S	188.402	0.00124224	245.557	0	13.0352	0.0497139	Eftud1		AAGCTTTGGCTTTGCGGATGAGATCAGGAAGAGGACCAGCGGACTGGCCA	NM_175317.2
scl40865.6.1_13-S	115.547	0.00496894	274.634	0	13.0463	0.0495876	G6pc3	Mus musculus glucose 6 phosphatase catalytic 3 (G6pc3) mRNA.	GTACCCATGGAGCGGGAGCTTAGCTTTTATGGGTTGACTGCTCTGGCCCT	NM_175935.2
scl51871.1.1_203-S	437.679	0	1524.02	0	13.0582	0.0494518	AB023957	Mus musculus cDNA sequence AB023957 (AB023957) mRNA.	CAGTAGCTTTCAGTGCGGTGTTAAATTATAACGAAGGCATGGAGTACCAG	NM_133237.1
scl51946.9_43-S	1530.82	0	2654.13	0	13.0633	0.0493934	Snx24	Mus musculus sorting nexing 24 (Snx24) mRNA.	GGGGTAGAGTGCGTATGTCCTACCTGTGTGTAAATGCTGATGAACAGCCT	NM_029394.2
scl012925.2_22-S	167.777	0.00124224	948.411	0	13.065	0.0493736	Crip1	Mus musculus cysteine-rich protein 1 (intestinal) (Crip1) mRNA.	CGTCCCTGCCTGAAGTGTGAGAAATGTGGAAAGACACTGACCTCTGGGGG	NM_007763
scl18570.14_529-S	83.44	0.00931677	136.731	0.00248447	13.065	0.0493736	Crnkl1	Mus musculus Crn crooked neck-like 1 (Drosophila) (Crnkl1) mRNA.	GCTTGTTTAGAAAACAATGGCCTGCATTCACGGATGCTGAGGCAGTGTCC	NM_025820.1
scl29196.23.1_29-S	160.68	0.00186335	263.692	0	13.1055	0.0489161	Copg2	Mus musculus coatomer protein complex subunit gamma 2 (Copg2) mRNA.	CCTCCCTTACAATCAGCCAGGAATATGCTACACACTTGTTCGATTGCCAG	XM_147321.1
GI_38093933-S	309.909	0	424.894	0	13.1068	0.048901	LOC236371	Mus musculus similar to Visinin-like protein 3 (VILIP-3) (Neural visinin-like protein 3) (NVL-3) (NVP-3) (Hippocalcin-like protein 1) (LOC236371) mRNA.	CTGACCATGAGCTTCAGGAGTGGTACATGGGCTTCCTCAATGACTGTCCC	XM_135639.2
ri|6330417E04|PX00008D24|AK031844|2154-S	27.8529	0.0981367	85.9327	0.00807453	13.1068	0.048901	6330417E04Rik		GTATGTATATACCCCTAGGTCCATTCGTTTGATGGCACGAAGGAAGCAGC	AK031844
scl46589.23.1_15-S	1143.45	0	1914.22	0	13.1152	0.0488069	2310021P13Rik		GAACCTCAAACGCAGCAAACAGACCAAGGAGTTGTGGCAGCGGGTCTCTC	XM_127591.4
scl0075533.2_243-S	107.916	0.00559006	256.996	0	13.1261	0.0486845	Nme5	Mus musculus expressed in non-metastatic cells 5 (Nme5) mRNA.	GCCAACCCTACTTCAAGGACTCACAGAGCTTTGTAAGGAAAAGCCACCAG	NM_080637.1
scl069202.1_161-S	1140.66	0	1893.18	0	13.137	0.0485626	2610009E16Rik	Mus musculus RIKEN cDNA 2610009E16 gene (2610009E16Rik) mRNA.	CCTTGTCCTTTGACCCAGCCTCTCATTTACATCTCTCCAGACACTGCTCC	XM_355811
ri|4921515A04|PX00014B21|AK076569|1822-S	298.542	0	549.12	0	13.1529	0.0483852	4921515A04Rik	similar to SEPTIN 10 [Homo sapiens]	GCAGCGGGTCAAGGAGAAAGAAGCCATTCTGAAGGAAGCGGAAAGAGAGC	AK076569
scl49983.22_274-S	805.881	0	1243.41	0	13.1549	0.0483631	Ddr1	Mus musculus discoidin domain receptor family member 1 (Ddr1) mRNA.	CCTGCCATGCTGCAGCTAGAACTTCGCAAAGCCTCTATGTTTCTGTGGAG	NM_007584.1
scl0003131.1_3-S	51.1796	0.0310559	101.575	0.00559006	13.1603	0.048302		Mus musculus adult male diencephalon cDNA RIKEN full-length enriched library clone:9330151G01 product:unknown EST full insert sequence.	GTGTCAGTCGAGTCTGGTGAACATCTGTCGGCCAAGCTAACCATGATGCC	AK034046.1
scl46681.13.1_9-S	1380.71	0	2156.63	0	13.1603	0.048302	Aaas	Mus musculus achalasia adrenocortical insufficiency alacrimia (Aaas) mRNA.	GCCGAATCACCCACATACCTCTGTACTTTGTCAATGCTCAGTTTCCACGC	NM_153416.1
scl066989.6_1-S	1505.92	0	1683.94	0	13.1984	0.0478803	2410004N11Rik	Mus musculus RIKEN cDNA 2410004N11 gene (2410004N11Rik) mRNA.	CTTGAAGGCTGCTCCCATAAGACCATGTATAGCATAACTACTTGATGGCA	NM_025888.2
scl0068151.2_330-S	1508.06	0	2442.32	0	13.2023	0.0478375	5031439A09Rik	Mus musculus RIKEN cDNA 5031439A09 gene (5031439A09Rik) mRNA.	ACATGGCAAACCCCATCCTGTGTTTTTCCTAACTTTGGCCAGAACCATGG	NM_026582.2
scl40402.14.1_6-S	984.873	0	1446.29	0	13.2023	0.0478375	4933407N01Rik	Mus musculus RIKEN cDNA 4933407N01 gene (4933407N01Rik) mRNA.	ATCAGACTCTCCTCATGCTGTCACTGTGTATATGCTAGAGCCTCACTCGT	NM_025745.2
scl016668.7_96-S	29.5185	0.0850932	98.2339	0.00621118	13.2192	0.0476514	Krt1-18	Mus musculus keratin complex 1 acidic gene 18 (Krt1-18) mRNA.	CCAGCGCCAGGCCCAGGAATATGAAGCCCTCTTGAACATCAAGGTGAAGC	NM_010664.1
scl012388.2_103-S	568.389	0	824.913	0	13.2337	0.0474928	Catns	Mus musculus catenin src (Catns) mRNA.	GTCCTCTTCTGCTCTTCCTGGTGCTCTTTCTTCTCGGTGGGGTGTGGGTA	NM_007615
scl066653.1_40-S	619.141	0	844.226	0	13.251	0.0473044	Brf2	Mus musculus BRF2 subunit of RNA polymerase III transcription initiation factor BRF1-like (Brf2) mRNA.	GCAGCCATGCGTGTCCCTAACCCTCCCTGATGCACGTTCTTTAAGGTGTC	NM_025686.1
scl42149.21_128-S	220.726	0.000621118	604.935	0	13.2573	0.0472359	Ttc7b		CTCAGTACTCGTCCATGCCAGGACACCAGCTGACAACGTCTCGGTCTCAT	XM_127105.4
scl15214.1.1_248-S	162.536	0.00186335	334.065	0	13.2696	0.0471026	6330411E07Rik		GCAGCAGTCATCCAGCCACAGAGGGAGCTAAAGTTAACTAACCAGAACTG
scl47470.8_259-S	677.703	0	906.163	0	13.2735	0.0470601	1110034O07Rik	Mus musculus RIKEN cDNA 1110034O07 gene (1110034O07Rik) mRNA.	GATTGTACTTCATGGCTTGACATAGAGGGTTAGAGAAGTGGGGTGACCAC	NM_153194.1
scl47045.25.1_21-S	75.403	0.0118012	197.065	0.00124224	13.2754	0.0470387	Oplah	Mus musculus 5-oxoprolinase (ATP-hydrolysing) (Oplah) mRNA.	GCTATATCCAGCCTTCCCAGAGCGAGGCAGTGTGTATGAGTACCGCCGCG	NM_153122.1
mtDNA_ND2-S	31630	0	44010.9	0	13.295	0.0468278			CCATCATCTACTTCACAATCTTCTTAGGTCCTGTAATCACAATATCCAGC
ri|C920027C24|PX00178P01|AK050641|1263-S	142.026	0.00248447	258.447	0	13.295	0.0468278	Osbpl1a	oxysterol binding protein-like 1A	GGGGTCGCTGACTTGCCTGGAAGCTGTGACAGCACACTCCTTTGAAGAGA	AK050641
ri|8030448M07|PX00103J05|AK033160|3512-S	94.7697	0.00807453	180.415	0.00124224	13.3039	0.0467313	8030448M07Rik	hypothetical BTB/POZ domain/Prenyl group binding site (CAAX box) containing protein	CTGTGAAGAGTCCTACTCAGTCCTTTATACCCTCAACATGGCCTCACCTC	AK033160
scl0002287.1_881-S	1801.01	0	2784.29	0	13.3039	0.0467313	D12Ertd771e	Mus musculus DNA segment Chr 12 ERATO Doi 771 expressed (D12Ertd771e) mRNA.	AGAATATCCCCAGTACCAAAAGAAAAGGTGAGGTGGCAACCTGATTTCTA	NM_028262.1
scl0011852.2_145-S	2230.81	0	6513.4	0	13.3039	0.0467313	Rhob	Mus musculus ras homolog gene family member B (Rhob) mRNA.	GTGTAGCATACGCAGTTTTGGTAAAGGAAGGCAACAGGTATTGGGGTCTA	NM_007483.2
scl19723.19_232-S	159.08	0.00186335	276.208	0	13.3039	0.0467313	Dhtkd1		CTCTCACAAGTTTATTATTTCTTGTTACAGTTTTCCCTGACAGAGCTATG	XM_140800
scl44362.3_601-S	-36.9354	0.990062	497.195	0	13.355	0.0461848	Esm1	Mus musculus endothelial cell-specific molecule 1 (Esm1) mRNA.	GAGTTGTGAATGTACTCGTGGGAAGATCCGTGAATGTAAGCGCAACCGGC	NM_023612.3
GI_38076607-S	3166.18	0	6238.55	0	13.3614	0.0461168	LOC383883	Mus musculus similar to 60S RIBOSOMAL PROTEIN L17 (L23) (AMINO ACID STARVATION-INDUCED PROTEIN) (ASI) (LOC383883) mRNA.	GGCGGTATAATGGTGAAGTCAGTAGGTGCGCCCAGGCCAAACAGTGGATG	XM_357307.1
scl45706.11_2-S	2877.93	0	3920.18	0	13.3663	0.0460655	Ghitm	Mus musculus growth hormone inducible transmembrane protein (Ghitm) mRNA.	CCTTGGGAAGTATTTGAATGAAAACTGGAATGGGGAGGTGCTCAGCTTCC	NM_078478.1
scl0067105.1_17-S	185.548	0.00124224	358.386	0	13.3809	0.0459099	1700034H14Rik	Mus musculus RIKEN cDNA 1700034H14 gene (1700034H14Rik) mRNA.	CAGCCTTTGAGATGGGGGCTGCGAGAGCAGAAGATAACAGTACAACCTAG	NM_025969.1
scl0076952.1_100-S	293.935	0	370.791	0	13.3855	0.0458617	Nt5c2	Mus musculus 5-nucleotidase cytosolic II (Nt5c2) mRNA.	CTGAAGAGTACAGAGGAGCAAGTTCCCAGAGCAGCAGCCACGGCATCGTG	NM_029810.2
GI_38091220-S	53.2347	0.0304348	125.424	0.00310559	13.3918	0.0457948	LOC382145	Mus musculus similar to Copg2 protein (LOC382145) mRNA.	CCCTAGCTGATGGAGTGACCATGCAGTTCTTGCTGGGAAGGGTGATGTTG	XM_356241.1
ri|C330003C13|PX00667E20|AK082750|1893-S	2543.12	0	4547.97	0	13.3918	0.0457948	Tcerg1	transcription elongation regulator 1 (CA150)	TCTCCCCTCCGGAGTTATAGGCCAAGTCTTGTTTACCCCAGGAGAAGATG	AK082750
scl42950.10.1_98-S	1878.26	0	3259.03	0	13.417	0.0455302	1700019E19Rik	Mus musculus RIKEN cDNA 1700019E19 gene (1700019E19Rik) mRNA.	GGGACCATCTAGGTACATCTGACCCAGGAGCATCACTGAGCATTTGAACA	NM_029601.1
scl0068201.2_1-S	1118.3	0	1516.55	0	13.4231	0.0454665	2810027O19Rik	Mus musculus RIKEN cDNA 2810027O19 gene (2810027O19Rik) mRNA.	GCCCCCTCCTAAGGAAGCTAAGAGTGGACCCGGAAAGAAGAGTAAACGAC	NM_026613.2
scl0002145.1_3-S	104.394	0.00621118	208.127	0.00124224	13.4724	0.0449532	D030070L09Rik	Mus musculus RIKEN cDNA D030070L09 gene (D030070L09Rik) mRNA.	CATGAATGAGAGTAAAATGGCGTCCTCGGAGTTAAGCTCGGGGCCTGTGG	NM_172625.1
scl018018.2_81-S	102.298	0.00621118	193.655	0.00124224	13.4922	0.0447486	Nfatc1	Mus musculus nuclear factor of activated T-cells cytoplasmic calcineurin-dependent 1 (Nfatc1) mRNA.	GCAGAGTCGGTTGTTATCCTGAGTTCTATTGTATTTTGAGTAAGCTAGGC	NM_016791.2
scl38663.8.1_41-S	243.271	0.000621118	390.264	0	13.4922	0.0447486	Dapk3	Mus musculus death-associated kinase 3 (Dapk3) mRNA.	ACTCGAGCATGCCGCGCAACACGAGCTACGCCAGCTTCGAGCGCTTCTCA	NM_007828.1
scl41936.23.1_18-S	169.541	0.00124224	329.547	0	13.4922	0.0447486	D430033N04Rik	Mus musculus RIKEN cDNA D430033N04 gene (D430033N04Rik) mRNA.	CTGCGCCTGCTTCTTCAGAAATGAAGACTTGGTGTCGGGAGAATGATGGG	NM_146039
scl0014423.1_138-S	689.793	0	1066.1	0	13.526	0.0444014	Galnt1	Mus musculus UDP-N-acetyl-alpha-D-galactosamine:polypeptide N-acetylgalactosaminyltransferase 1 (Galnt1) mRNA.	GCACGTCAGCCGTTTCTGCTGAATGTGCCTTGTGAAGAAGAGTTTTCCTG	NM_013814.2
scl0002329.1_2-S	422.169	0	630.166	0	13.5315	0.0443454	1200003C05Rik	Mus musculus RIKEN cDNA 1200003C05 gene (1200003C05Rik) mRNA.	GTCGATATTCAACCAGCATGCCTTGGACTCTACTGTGGGAAGACCCTATT	NM_024205.1
scl0208666.1_329-S	43.574	0.0434783	201.172	0.00124224	13.5315	0.0443454	Diras1	Mus musculus DIRAS family GTP-binding RAS-like 1 (Diras1) mRNA.	GTGGGGTCTGTGTACCGTTCTCTCGTAGACCTTGTCTTCCTGCAATAAAC	NM_145217.2
scl0279766.8_1-S	145.643	0.00186335	259.365	0	13.5315	0.0443454	5730411O18Rik	Mus musculus RIKEN cDNA 5730411O18 gene (5730411O18Rik) mRNA.	GAAGGGATCCAGGCCTCCCTTCTTGATGTGTCAGTTCAGGGTTCCCAGAG	NM_177370.2
scl20141.21_29-S	518.573	0	752.671	0	13.5315	0.0443454	Pygb	Mus musculus brain glycogen phosphorylase (Pygb) mRNA.	GGGCAGAATCTACATTAAGTGCCGCCCAAAGGAGAGTGCGTTGTCATAGA	NM_153781.1
scl23875.1.1208_1-S	1630.67	0	1847.87	0	13.5315	0.0443454	9230110M18Rik	Mus musculus RIKEN cDNA 9230110M18 gene (9230110M18Rik) mRNA.	CAGCAGTATTGGCGGCGTCCAGTAGCTTTCCAGTTGGTTTATTGATTGGG	XM_355515
scl51661.34_394-S	2469.67	0	3837.8	0	13.5315	0.0443454	Rock1	Mus musculus Rho-associated coiled-coil forming kinase 1 (Rock1) mRNA.	CTCTAGGGTGATATGCATGTTTCAAGTGGTATTGAAAGCCGCACTGATGG	NM_009071
scl00225289.1_97-S	94.3798	0.00807453	179.085	0.00124224	13.5348	0.0443122	AW554918		CCACTTGGTGAAATTTTCCTTATGTACTTGGCACTGTGTACTGCTGGCTC	BC066089
scl00235574.1_8-S	288.85	0	517.337	0	13.5348	0.0443122	Atp2c1	Mus musculus ATPase Ca++-sequestering (Atp2c1) mRNA.	CATTGATAGGAGAGTTCTGTTGTTTGTGTCTGTACTACTGAAGCACGAGC	NM_175025.2
scl49860.21_42-S	483.664	0	834.437	0	13.5348	0.0443122	Ptk7	Mus musculus PTK7 protein tyrosine kinase 7 (Ptk7) mRNA.	GGGAGCTTTTGACACTTATATGACCCGCCCCTTTTGTACGCACCATGGGC	NM_175168.2
scl0001581.1_72-S	460.758	0	678.642	0	13.5462	0.0441962	Tmc6	Mus musculus transmembrane channel-like gene family 6 (Tmc6) mRNA.	TCCTGCAAGCAGAGACTTGGACCTGAGATCCCCACAGGATGTGGCAGTAG	NM_145439.1
scl18777.19_238-S	69.8473	0.0142857	121.761	0.00310559	13.5515	0.0441419	Cdan1		CTCTAGGATCAGTGCAGGCCCACAAATATGGAAATGCATGGTGGTCAACC	XM_485054
GI_20981192-S	252.489	0	367.479	0	13.5638	0.044017	LOC236136	Mus musculus similar to RIKEN cDNA 6030426L16 (LOC236136) mRNA.	ACCAGATCTCCGTGTCCGAATTCGTGGCCGAGACCCTTGAGGACTACATG	XM_142678.1
scl026384.8_46-S	51.8385	0.0310559	251.77	0	13.5638	0.044017	Gnpda1	Mus musculus glucosamine-6-phosphate deaminase 1 (Gnpda1) mRNA.	GGCGGCCAAGTATATTAGGAACCGTATCATCCAGTTTAACCCAGGGCCTG	NM_011937
scl0056357.2_122-S	881.831	0	1347.78	0	13.5702	0.0439524	Ivd	Mus musculus isovaleryl coenzyme A dehydrogenase (Ivd) mRNA.	ACACAGAAGATCGGCTCCCTCGTGTACCTGAGTCTGTCTGCATCACTCTG	NM_019826.2
scl37671.3.1_35-S	229.57	0.000621118	342.063	0	13.5702	0.0439524	1700007D05Rik	Mus musculus RIKEN cDNA 1700007D05 gene (1700007D05Rik) mRNA.	GCTACCTAAACTTAGGTGGATCTGAGGCCAATGCTAAAGTGTGGCTACTA	NM_028832.1
scl068240.2_29-S	1821.77	0	2285.65	0	13.5788	0.0438656	Rpa3	Mus musculus replication protein A3 (Rpa3) mRNA.	AGTCACAGCCAAGGCGACCGTGCTCTGTGCATCTTATACCCTGTTTAAGG	NM_026632.1
scl31727.20.1_54-S	253.172	0	376.026	0	13.5788	0.0438656	Dhx34	Mus musculus DEAH (Asp-Glu-Ala-His) box polypeptide 34 (Dhx34) mRNA.	TACCACTGCCAGGTGTGCGGGCAGGACTTCCTCTTTACCCCAACTGAGGT	NM_027883.1
scl51993.3_190-S	4721.79	0	7341.18	0	13.5788	0.0438656	Eif1a	Mus musculus eukaryotic translation initiation factor 1A (Eif1a) mRNA.	CAGCACTCGCACAAAGATGCTCTGGAGGCTATAGTAGTGTGTCTTGGTCA	NM_010120.3
ri|B230323K17|PX00159P14|AK045923|1592-S	22.9609	0.128571	120.067	0.00310559	13.6112	0.0435396	B230323K17Rik		AGGCTTAAGTGAAGACCTGGTTGGCTTGGTTCTGCCACGACTTCAAAAAG	AK045923
scl42783.1_729-S	23.7493	0.116149	351.885	0	13.6112	0.0435396	1110006E14Rik		CCTGACACGCTATGTAAATGTCATTCAACCTCTCATCTGGAGGTCACCCC
scl067732.2_80-S	235.877	0.000621118	508.359	0	13.6136	0.0435147	4833421E05Rik	Mus musculus RIKEN cDNA 4833421E05 gene (4833421E05Rik) mRNA.	TCATCCTTATCACGCCACCCCCGCTCTGCGAAGCCGCCTGGGAGAAGGAG	NM_026347
scl39276.3_603-S	166.236	0.00124224	498.832	0	13.6582	0.0430702	Ddc8	Mus musculus testis specific protein Ddc8 (Ddc8) mRNA.	GGACAAACAGAACCAGATGATTCGTGACCTCCAGCAGCAGATCTTAGAGC	NM_021440.1
scl00225608.2_164-S	7.17688	0.296894	89.0024	0.0068323	13.6583	0.04307	D430044G18Rik	Mus musculus RIKEN cDNA D430044G18 gene (D430044G18Rik) mRNA.	TGCTCATGGGAACTGCTGGGTCCGGGATGGTTTTGGCTCAGGAGACTCAG	NM_172628.1
scl47392.22_290-S	2601.4	0	6125.4	0	13.6952	0.0427051	Rai14	Mus musculus retinoic acid induced 14 (Rai14) mRNA.	GTGGCTGAGTTGGGTCTGTTCATCTGTCTTAGGTAACGATCAATACCAGC	NM_030690.2
scl0320827.6_21-S	83.6887	0.00931677	263.309	0	13.7454	0.042214	C530008M17Rik	Mus musculus RIKEN cDNA C530008M17 gene (C530008M17Rik) mRNA.	CCTGCACTAAATACCAATCGAGTGTTATTCTGCCTATTTCTGTGTTGTGC	XM_287460.2
scl51010.6.1_116-S	301.962	0	521.762	0	13.7657	0.0420173	Nthl1	Mus musculus nth (endonuclease III)-like 1 (E.coli) (Nthl1) mRNA.	CTTCCTCTGGCTAGTGTCTGTGAGGTGCCTTTGTGGGGCGGGGTGGTAAA	NM_008743.1
scl00217449.2_221-S	65.7531	0.015528	192.12	0.00124224	13.7689	0.0419865	Ttc15		GCCATATGCATGGCATTCAGAAACAGGGAACATAAGGACGTGGGGTTCCC	NM_178811.3
scl51823.8.1_71-S	1765.14	0	2995.46	0	13.7692	0.0419837	Tnfsf5ip1	Mus musculus tumor necrosis factor superfamily member 5-induced protein 1 (Tnfsf5ip1) mRNA.	GCTGTACAGAAATTTGTGCTACCCGGGGATGGGTTAGAAGTGATATTGTA	NM_134138.1
scl32758.9.1_2-S	73.3987	0.0130435	335.716	0	13.7943	0.0417421	Siglec10	Mus musculus sialic acid binding Ig-like lectin 10 (Siglec10) mRNA.	GAGAATAACCCGGAAGAACTCCACTATGCTGCTCTCAACTTCTCCCGCCT	NM_172900.1
scl0003930.1_2-S	1599.38	0	2205.18	0	13.8061	0.0416284	Bloc1s1		AGAGAAGCTATCGCTGCAGCGACCTGCCTGACCGAAGCGTTGGTGGATCA	NM_015740.2
scl51311.1.1_153-S	424.306	0	858.853	0	13.8091	0.0416	4933403F05Rik	Mus musculus RIKEN cDNA 4933403F05 gene (4933403F05Rik) mRNA.	ACCTGAGGTCTAAACCACATCGCCGCCGGGGCAAAAGATGCAGGTGGATG	NM_153794
scl0022329.2_144-S	1982.3	0	5760.01	0	13.8122	0.0415702	Vcam1	Mus musculus vascular cell adhesion molecule 1 (Vcam1) mRNA.	GGTACGGGGACCTGTTTCTTCATTGGGGTCTTGTGTAATGACTAACCTGA	NM_011693.2
scl43377.58.1_149-S	272.194	0	559.147	0	13.8151	0.0415422	4933425L03Rik	RIKEN cDNA 4933425L03 gene	TCCTGGCTGTCCAGGGGACTCACCGGGTCTTCAGAACTTTCAGCATTGCC	XM_484121
scl056550.9_27-S	3111.55	0	5069.45	0	13.8218	0.0414784	Ube2d2	Mus musculus ubiquitin-conjugating enzyme E2D 2 (Ube2d2) mRNA.	CCCAACACTTCACATCTCCCTGCCCTTTCAGCCTTCCTCCTTTTAGCCCC	NM_019912.1
scl29642.23_305-S	670.772	0	926.392	0	13.8304	0.0413958	2900045N06Rik	Mus musculus RIKEN cDNA 2900045N06 gene (2900045N06Rik) mRNA.	CTGTTGTTTTCCCCACAAACCCATCAGTCTGGGAGAGCATTGGGAGTGGA	NM_028385.1
scl41403.1.1_37-S	23.5531	0.113044	471.087	0	13.8556	0.041157	B230343A10Rik		CGAAGCATTCCCTTGCAACCCGAGCACATCAGCGAACCCCACGAAAGTGG
scl0217695.1_22-S	88.5025	0.00807453	183.052	0.00124224	13.8883	0.0408477	Zfyve1	Mus musculus zinc finger FYVE domain containing 1 (Zfyve1) mRNA.	CAGGCTGCCCCTTCTTAGGATTTTTATTGCTCACAGTGTCTTATTCTTTG	NM_183154.1
scl51436.1.1_135-S	42.3446	0.0478261	114.09	0.00496894	13.8988	0.0407496	Fem1c	Mus musculus fem-1 homolog c (C.elegans) (Fem1c) mRNA.	GGCTCTGTAGTGCAGTCGAGATGTTTTATTATTTCTGTGGGTGGGAACTG	NM_175117.2
scl43194.12_66-S	1529.46	0	2493	0	13.9118	0.0406271	Brms1l	Mus musculus breast cancer metastasis-suppressor 1-like (Brms1l) mRNA.	GACTTCACCTCTGCAGACATTCCCTGCAGGTATACTCCACAGTTGCCAAA	NM_027867.2
GI_6678456-S	143.835	0.00186335	199.015	0.00124224	13.9179	0.0405701	Ttf1	Mus musculus transcription termination factor 1 (Ttf1) mRNA.	CATCTGTGCTGGGGAGACAGAAGGGAAAGTGAGGCTAATGAAACCGCCCA	NM_009442.1
scl38049.5.1_21-S	553.568	0	1113.26	0	13.9179	0.0405701	1700025K23Rik	Mus musculus RIKEN cDNA 1700025K23 gene (1700025K23Rik) mRNA.	GCATCATTAAGTCTTCTGTCGAGGGTTGACTAGGTCAAGGGTAATGGGCC	NM_183254.1
scl43245.1.1_35-S	112.334	0.00559006	257.231	0	13.9822	0.039974	Immp2l	Mus musculus inner mitochondrial membrane peptidase 2-like (S. cerevisiae) (Immp2l) mRNA.	CCCCCGCGGTCACATGTGGGTTGAAGGCGATCATCATGGACACAGTTTTG	NM_053122.2
scl29949.25_447-S	430.741	0	701.871	0	14.0314	0.0395242	Smarcad1	Mus musculus SWI/SNF-related matrix-associated actin-dependent regulator of chromatin subfamily a containing DEAD/H box 1` (Smarcad1) mRNA.	CTCCTTGTGATCACAGTACCCAGGTCGCTTAGTCAAGTTGTTGGAAATTG	XM_132597.3
scl0003091.1_92-S	1328.51	0	2095.74	0	14.0422	0.0394254	Tank	Mus musculus TRAF family member-associated Nf-kappa B activator (Tank) mRNA.	TGTCAAGAGCTTTTCCCACCATCCATTACATCCAGAGGGGATTTCCTCCG	NM_011529.1
scl0011308.2_118-S	2967.85	0	3861.41	0	14.0422	0.0394254	Abi1	Mus musculus abl-interactor 1 (Abi1) mRNA.	CACACAAGTGTGGGTTTCTATGTACTGAGGGTTGCAGATTTATGACAGCA	NM_007380.1
scl073068.3_19-S	106.334	0.00621118	239.491	0	14.0422	0.0394254	Fut11	Mus musculus fucosyltransferase 11 (Fut11) mRNA.	CATGCATGTTAGATGCTTTAAGCAACCAGGCTTCATGGTTAATACTGTGA	XM_203633.2
scl23169.3_170-S	2560.72	0	3695.29	0	14.0422	0.0394254	1810043J12Rik	Mus musculus RIKEN cDNA 1810043J12 gene (1810043J12Rik) mRNA.	GTCTAGCATGATCTGCATGGCCTGTAATCTTTGAACCACTTTCGTACCTC	NM_028067.1
scl34524.3_290-S	1366.61	0	1793.02	0	14.0422	0.0394254	Siah1a	Mus musculus seven in absentia 1A (Siah1a) mRNA.	GGAGCCACACGTCAGGTCAGGCTGACTCTTAGAAAGGGTAGGTTAGGGAG	NM_009172.1
scl51638.10_473-S	21.0997	0.137267	145.235	0.00186335	14.0422	0.0394254	Zfp521	Mus musculus zinc finger protein 521 (Zfp521) mRNA.	GGAGCGCATTCATGGCATCGTGCTTAAAATGGTTACCACACTCTGAGTCC	NM_145492
scl0017937.2_143-S	235.201	0.000621118	391.7	0	14.0725	0.0391516	Nab2	Mus musculus Ngfi-A binding protein 2 (Nab2) mRNA.	TTAACAAGTGCTGCAGTTTGCCCACCCGTTCTTATCTCCCCCCTCCCCGC	NM_008668.1
scl38708.12_196-S	269.17	0	448.99	0	14.1033	0.0388753	Palm	Mus musculus paralemmin (Palm) mRNA.	AGTCAGTGGGTATGTCTGCCAGCGCCACAAAACCTAGCATATCCAGGCAG	NM_023128.2
scl0001759.1_49-S	339.652	0	439.039	0	14.138	0.0385657	2410091C18Rik	Mus musculus RIKEN cDNA 2410091C18 gene (2410091C18Rik) mRNA.	GGTCCCATTGGAGAGAGACGCTGAATCCCTGGTGTACATGAAAGGTGTCA	NM_028611.1
scl20526.1.1_7-S	144.734	0.00186335	210.208	0.00124224	14.144	0.0385121	2310047K21Rik		CCTCCTCCCTCTACAACATTTACTTCCAGCAGACTGGTGATCTGGAGTCT	XM_488951
scl016012.5_14-S	72.5148	0.0130435	623.822	0	14.1987	0.0380303	Igfbp6	Mus musculus insulin-like growth factor binding protein 6 (Igfbp6) mRNA.	TCTTCCGAGGCGGAGCACGTGGGCTCTATGTGCCAAACTGTGACCTCAGA	NM_008344.1
scl51434.4.1_16-S	235.939	0.000621118	394.636	0	14.1987	0.0380303	Fem1c	Mus musculus fem-1 homolog c (C.elegans) (Fem1c) mRNA.	ACCACATTGCAGTGTCTTGCTGCTCGTGTCATCGTGAATCATAGAATCTA	NM_173423.1
scl38724.13_60-S	1081.82	0	2204.01	0	14.215	0.0378881	Ilvbl	Mus musculus ilvB (bacterial acetolactate synthase)-like (Ilvbl) mRNA.	GAGGCACCTTGGCAACCCTGGGTAGCTCTTTCCAAAAGGTTCAGCTGTAC	NM_173751.3
scl0002235.1_6-S	209.197	0.00124224	320.981	0	14.2193	0.0378505	3110052N05Rik	Mus musculus RIKEN cDNA 3110052N05 gene (3110052N05Rik) mRNA.	GGCAGCGCGCCGTGCGTTAAAAGCTGTTTTGGTGGATCTCAATGGCACAC	NM_029826.1
scl20797.28_28-S	518.332	0	1810.98	0	14.2193	0.0378505	Itga6	Mus musculus integrin alpha 6 (Itga6) mRNA.	CTCTCTGGAGTATCTTGGAGCCTAGCACACTGGCTTTAAAGGACACAGCT	NM_008397
scl18657.41_158-S	313.919	0	429.287	0	14.2216	0.0378304	4930402H24Rik	Mus musculus RIKEN cDNA 4930402H24 gene (4930402H24Rik) mRNA.	GGGTGGCTTTCCCACTATCCCACACCGTCACATACTAATGAAGAGCTCAC	NM_029432
scl0099061.1_96-S	99.4708	0.00621118	226.112	0	14.2381	0.0376869	C130057N11Rik		GGCCTTCCTCTGCATTCCCAGTGTTCTTTGCTTAACTCCCTTTAATGCCT
scl016598.3_26-S	449.574	0	1367.45	0	14.2409	0.0376623	Klf2	Mus musculus Kruppel-like factor 2 (lung) (Klf2) mRNA.	GGTCCCCTTGCAAACAGACTGCTATTTATTGGACCTTAGGACAGAGCCGG	NM_008452.1
scl00269955.1_25-S	46.0026	0.0416149	86.4533	0.00745342	14.246	0.0376182	E430018M08Rik	Mus musculus RIKEN cDNA E430018M08 gene (E430018M08Rik) mRNA.	CGACCCTGCTGTGTGGAGTACTTTGTAGAAAGACAACTTGAAGTAAGGGC	NM_173445.1
ri|C730036A03|PX00087A19|AK050302|3104-S	927.719	0	1231.93	0	14.2478	0.037603	C730036A03Rik		CTGTCAACCTATGGCACCTGGCACAGAGACACGGCTGTGCAGACACAAGG	AK050302
scl23773.12.1_52-S	66.0945	0.015528	187.899	0.00124224	14.2478	0.037603	Lck	Mus musculus lymphocyte protein tyrosine kinase (Lck) mRNA.	CTGTGCACACATGGACTCTGACTCTGTACATGAAACCTGTGCGTGTGTCA	NM_010693.1
scl52188.3_225-S	155.786	0.00186335	316.283	0	14.2478	0.037603	Zfp35	Mus musculus zinc finger protein 35 (Zfp35) mRNA.	GAAACGAGAAAAAGGAAGAGTGCCTCCCAGGCGGAATCAAAGCAGGTCAG	NM_011755.1
ri|1300003D18|R000010J22|AK004875|2799-S	399.984	0	749.716	0	14.2479	0.0376016	Cul2	cullin 2	CCGCATCATGAAAGCACGAAAAGTGCTTCGGCACAACGCCCTCATTCAAG	AK004875
scl0074320.2_30-S	807.37	0	1508.89	0	14.2479	0.0376016	1110001N06Rik	Mus musculus RIKEN cDNA 1110001N06 gene (1110001N06Rik) mRNA.	GGCCTCTCTGGATACTATTTAAGACGTTCTTGTGGGCTCACCACTGAAGC	NM_028866
scl015204.23_217-S	1727.97	0	2400.33	0	14.2479	0.0376016	Herc2	Mus musculus hect (homologous to the E6-AP (UBE3A) carboxyl terminus) domain and RCC1 (CHC1)-like domain (RLD) 2 (Herc2) mRNA.	CCAGTCAGGCCTCTTCTCCCCAGGTGTACCATTTTAGCATATGCATTATG	NM_010418.1
scl0269261.4_12-S	18170.1	0	22256.4	0	14.2479	0.0376016	Rpl12	Mus musculus ribosomal protein L12 (Rpl12) mRNA.	TCATCAAAGCCCTCAAGGAGCCACCGAGAGACAGGAAGAAGCAGAAGAAC	NM_009076
scl076482.18_130-S	875.236	0	1316.33	0	14.2479	0.0376016	2400010D15Rik		TATTCCGCTTCTTTGAACAGCGGAACCAGCGCCTGCGAGGGAACCCTAAC	NM_029623.1
scl32022.5_560-S	5.00394	0.32795	132.784	0.00248447	14.2479	0.0376016	Ctf1	Mus musculus cardiotrophin 1 (Ctf1) mRNA.	TTTGTAGGCAAATCCCTCCCCCTTTGAGGTCCTTCCCTTTCATACCGCCC	NM_007795.1
scl38366.14_414-S	5015.64	0	8594.8	0	14.2479	0.0376016	Gns	Mus musculus glucosamine (N-acetyl)-6-sulfatase (Gns) mRNA.	TGGAAGATGGCAGCCCAGAATCCTCAAGACAAAGCAAGGGGTATCAGCTG	NM_029364.1
scl46534.17_589-S	48.2517	0.036646	116.19	0.00434783	14.2831	0.0372981	Il17rd	Mus musculus interleukin 17 receptor D (Il17rd) mRNA.	GTGTACGGGAGACGGTGGCCAGTTAATCTGCTGGTTTTGACAAGTGACAA	NM_134437.1
scl020338.1_17-S	724.39	0	1109.69	0	14.302	0.0371361	Sel1h	Mus musculus Sel1 (suppressor of lin-12) 1 homolog (C. elegans) (Sel1h) mRNA.	GGCTGTAGAAAGTCAGCCACTGAGTAGCTGTTGTGTTATCGCCCTTCTGT	NM_011344.1
scl51985.8_140-S	907.832	0	1650.81	0	14.302	0.0371361	Commd10	Mus musculus COMM domain containing 10 (Commd10) mRNA.	CAGGGATCAGGGAAGGTCTGTAGGCAGAAGGTATGATGGTGCCCTAGCAG	NM_178377.3
scl52252.1.58_3-S	5544.26	0	8618.66	0	14.3401	0.036812	Snrpd1	Mus musculus small nuclear ribonucleoprotein D1 (Snrpd1) mRNA.	CGCTTTTCCGGCCATTCATAACCCCAGTCCGTGGATCTCTGGAGCCTGAA	NM_009226.2
scl0001536.1_33-S	192.989	0.00124224	711.341	0	14.3623	0.0366246	Lgals9	Mus musculus lectin galactose binding soluble 9 (Lgals9) mRNA.	TCCACCTGAACCCCCGTTTCAATGAGAATGCTGTTGTCCGAAACACTCAG	NM_010708.1
scl0056738.1_278-S	889.006	0	1290.49	0	14.3623	0.0366246	Mocs1	Mus musculus molybdenum cofactor synthesis 1 (Mocs1) transcript variant 1 mRNA.	GGTCTGCCCACACCTGTCTACTCTGGCATGTGTCAGGAAAAGGAGCGTCA	NM_020042.1
scl073166.5_2-S	122.819	0.00372671	247.818	0	14.3623	0.0366246	Tm7sf2	Mus musculus transmembrane 7 superfamily member 2 (Tm7sf2) mRNA.	CCATGTATGACTTCTTTCTTGGACGGGAGCTGAACCCTCGCCTCGGTTCC	XM_129087
GI_38090936-S	120.863	0.00372671	231.714	0	14.386	0.0364248	Fbxo30	Mus musculus F-box protein 30 (Fbxo30) mRNA.	CATATGTCCCATATATAGTAGTTAGGGTGGGAAGAGGGTCTTCCCTGGGC	XM_125493.4
ri|A830096H11|PX00156D22|AK044162|3452-S	43.9772	0.0434783	83.2639	0.00931677	14.3863	0.0364227	A830096H11Rik		GAGCCCTGCAGTGGTTTCTTGTTTTCGCATTGAACCTTGACTGACCCAGC	AK044162
scl067278.1_10-S	248.627	0.000621118	369.914	0	14.3863	0.0364227	2900092E17Rik	Mus musculus RIKEN cDNA 2900092E17 gene (2900092E17Rik) mRNA.	GCGCCATAAGAAACTAGAGGAGCAAATCCTCCGGACCGGGAGAGACCTCT	NM_030240.1
ri|4933432B13|PX00021K04|AK017018|1850-S	332.572	0	658.789	0	14.3901	0.0363906	4933432B13Rik	weakly similar to GENE TRAP ANKYRIN REPEAT CONTAINING PROTEIN [Mus musculus]	TGGCCTGTTTCCAGGGTCGAGCAGAAGTAGTGAGTTTGCTTTTGGACCGC	AK017018
scl0002463.1_48-S	142.371	0.00248447	204.124	0.00124224	14.4005	0.0363037	2900001O04Rik	Mus musculus RIKEN cDNA 2900001O04 gene (2900001O04Rik) mRNA.	AAGCGTAACCCACACTCGTGGGAGGCGTGGCAAACTTTAGGTCGAGCTCA	NM_026213.2
scl0078920.2_103-S	1891.1	0	3340.71	0	14.4005	0.0363037	Dlst	Mus musculus dihydrolipoamide S-succinyltransferase (E2 component of 2-oxo-glutarate complex) (Dlst) mRNA.	AATGCTTAAGTGGTTTTGAGCGCTCCTAGGCCTCGTATCCTGCACTGAGC	NM_030225.3
scl38242.7.1_214-S	800.23	0	1153.78	0	14.4005	0.0363037	Mtrf1l		GGCTAGGAACGTTCTAGTGCAAATCCATTGTGTGCAAATACTTAGCCAGG	NM_175374.2
scl38682.6_297-S	490.952	0	913.476	0	14.4005	0.0363037	Dp1l1	Mus musculus deleted in polyposis 1-like 1 (Dp1l1) mRNA.	GCCTCACCGAATAACTGCCCGTCATCAAAACAAGTCAAACATCTGCCGCA	NM_139292.1
scl51300.11_44-S	319.765	0	772.316	0	14.4271	0.0360815	4930503L19Rik	Mus musculus RIKEN cDNA 4930503L19 gene (4930503L19Rik) mRNA.	GTGTACTGAGTATTTTCAAGCACCTACAGGAGTACCACCTATAACTACTC	NM_172967
GI_38142467-S	938.742	0	1712.56	0	14.4618	0.0357952	4921518A06Rik	Mus musculus RIKEN cDNA 4921518A06 gene (4921518A06Rik) mRNA.	GGTCACCCTGAAAACAGTACAAGAAAAGGGGTCCCCAGGCACTCTGGTGG	NM_198293.1
scl39315.29_470-S	263.537	0	414.906	0	14.4618	0.0357952	Fbf1		CTCTAGTAGGGTATCAGGAGACGGCCTCGGAAGGGAAATGATCCAGCAGA	NM_172571.2
ri|5530400P07|PX00022F14|AK030698|2243-S	1575.48	0	2067.45	0	14.4909	0.035556	5530400P07Rik		AAGTCATGCTCTGTTGGGAGAGCGGCTGATCCCAGTTTGCTTCATGAATC	AK030698
scl21082.4.1_25-S	363.541	0	1023.9	0	14.4909	0.035556	Prrx2	Mus musculus paired related homeobox 2 (Prrx2) mRNA.	TGCCATGCTGGCTACCCGCTCTGCCTCGTTGCTCAAGTCTTATGGCCAGG	XM_149096.1
GI_18079338-S	2148.1	0	2747.43	0	14.5046	0.035444	Aco2	Mus musculus aconitase 2 mitochondrial (Aco2) mRNA.	GGAGACCATCCTCCTGAACCACACCTTCAACGAGACCCAGATCGAGTGGT	NM_080633.1
scl0003800.1_141-S	1581.1	0	2326.32	0	14.5046	0.035444	Tfam	Mus musculus transcription factor A mitochondrial (Tfam) mRNA.	CGGAGTTGTCATTGGGATTAGGCCCAAGAAACCAGTTAGGTCTCAAAGCC	NM_009360.2
scl0019042.1_40-S	1345.78	0	2047.33	0	14.5046	0.035444	Ppm1a	Mus musculus protein phosphatase 1A magnesium dependent alpha isoform (Ppm1a) mRNA.	CCCAGGCTCATGGAAACTGTCTCTGTTCCGGCGAGGACTGGCTCACTGAT	NM_008910.2
scl0067500.2_43-S	4883.79	0	6643.06	0	14.5046	0.035444	Ccar1	Mus musculus cell division cycle and apoptosis regulator 1 (Ccar1) mRNA.	CAAGGAGAACGGCTCAGGTGTATGACACAGTGCACTTGGGGATGAGTGTG	NM_026201.1
scl067105.1_68-S	915.148	0	1782.85	0	14.5046	0.035444	1700034H14Rik	Mus musculus RIKEN cDNA 1700034H14 gene (1700034H14Rik) mRNA.	GAACGGATCTGTTCTCACTGTGACCCTCAATTCTCTTCCAGAATGTTCAG	NM_025969.1
scl31993.26_1-S	164.924	0.00124224	274.793	0	14.5046	0.035444	Wdr11	Mus musculus WD repeat domain 11 (Wdr11) mRNA.	GCCCATACACTAGGAGCCAGTTCTGTGTCCCAGGTGACCTCAAAATGGGG	NM_172255.1
scl37341.3.1_8-S	1138.67	0	1636.75	0	14.5046	0.035444	Bloc1s1		ACCATGAGGTGAAGACTCTACAGGTCCAGGCTGCCCAGTTTGCCAAGCAG	NM_015740.2
scl51542.14.1_235-S	886.215	0	1641.97	0	14.5046	0.035444	Cdc23	Mus musculus CDC23 (cell division cycle 23 yeast homolog) (Cdc23) mRNA.	CGCTGACGTTAGCCTGCAGCACACTTCATACTGAGCTCATCCCTCAACTT	NM_178347
scl29214.5.1_304-S	88.9376	0.00807453	241.144	0	14.5085	0.0354116	D330027H18Rik	Mus musculus RIKEN cDNA D330027H18 gene (D330027H18Rik) mRNA.	GGAGCTGTGGCCCAACAGACTTTATCGCAACTGATTGGGAAATGAGCGTT	XM_149840.2
scl0011789.2_94-S	192.884	0.00124224	316.137	0	14.5374	0.0351768	Apc	Mus musculus adenomatosis polyposis coli (Apc) mRNA.	GCAGAGCGTACCCCTTTCAGTTCCAGTAGCTCCAGCAAGCACAGCTCACC	NM_007462.1
scl0020429.2_241-S	140.145	0.00248447	1745.21	0	14.5374	0.0351768	Shox2	Mus musculus short stature homeobox 2 (Shox2) mRNA.	GAGCGGGTTTGGGGAAGTCTGGATAGAGACTGGACAAAGGAGTGTGGCCA	NM_013665.1
scl0019877.2_272-S	401.923	0	684.831	0	14.5659	0.0349473	Rock1	Mus musculus Rho-associated coiled-coil forming kinase 1 (Rock1) mRNA.	CCCACCATCTGGCTTTGTCCGTGCCTCTCCTCGAACGCTGTCAACAAGAT	NM_009071.1
scl45763.11.1_0-S	150.839	0.00186335	264.113	0	14.5659	0.0349473	Phf7	Mus musculus PHD finger protein 7 (Phf7) mRNA.	GGCGGTTCCTGCCCAGGACAGTGAGATACAAAAGAGCGTTGCTGCATCAG	NM_027949.1
scl50154.4.1_30-S	805.359	0	1969.7	0	14.5659	0.0349473	Nme4	Mus musculus expressed in non-metastatic cells 4 protein (Nme4) mRNA.	GGGCTTGCACTGCCTTCTGCACTTCAGGTCTACCCATGACCTACTACCTC	NM_019731.1
ri|2700079O11|ZX00064O07|AK076072|1864-S	135.065	0.00372671	285.34	0	14.5965	0.0347014	Ptpn2	protein tyrosine phosphatase non-receptor type 2	ACAAGCCCAGCATCTCAGGACTCATCACTGCAGGTTCCTCTGAGACCCAG	AK076072
scl0003275.1_126-S	48.0266	0.0391304	109.97	0.00496894	14.5965	0.0347014			CTGCCTACAGGAAAAAGTGCAGACTTCCTAGTGTGCCATTCAAGACCCTT
scl35315.4.1_28-S	190.946	0.00124224	282.324	0	14.623	0.0344908	Nradd	Mus musculus neurotrophin receptor associated death domain (Nradd) mRNA.	GGTGACAGCAACGTCTTCGTGGACTCTCCTCCTAGTCTGGAGCCCTGTAT	NM_026012.1
ri|3110023G01|ZX00071G24|AK014074|2040-S	77.4411	0.010559	217.5	0.000621118	14.6379	0.0343728	3110023G01Rik	hypothetical AAA ATPase superfamily containing protein	CCAGCGTGACTGGGATGGAAGGGAGGAAGTTATCCTTGAGAGCTGGACTC	AK014074
ri|B130038H15|PX00158G03|AK045125|1210-S	824.416	0	1927.41	0	14.6379	0.0343728	1110001N06Rik	Mus musculus RIKEN cDNA 1110001N06 gene (1110001N06Rik) mRNA.	GGGTGCCAAGATGCATGGGCTCTCTCAGATTCTGGGAAACTTACTGCACC	AK045125
scl30879.11_205-S	807.835	0	1781.46	0	14.6379	0.0343728	Cln2	Mus musculus ceroid-lipofuscinosis neuronal 2 (Cln2) mRNA.	CGAAGCCCCTCATCTTCCAAACCAAGCAGTCTATGTATTTGTGCAAACCC	NM_009906.2
scl45413.15_171-S	1014.12	0	1558.04	0	14.6379	0.0343728	Elp3	Mus musculus elongation protein 3 homolog (S. cerevisiae) (Elp3) mRNA.	GAAGAGCTGAGGTAGTGGGTTGTGTTAATATGCTTGATGCCGGCCGTCTC	NM_028811.1
scl52039.1.1_189-S	60.4415	0.0217391	136.695	0.00248447	14.6379	0.0343728	1700074L02Rik		GCCTCAGTCATGGAGGCCTGGCTGTAAACATTGAGTAAATCTTCCATTCC
ri|9430085M16|PX00110H02|AK035083|1494-S	9.43062	0.255279	99.8088	0.00621118	14.7653	0.033379	Pitx2	paired-like homeodomain transcription factor 2	GCAAGAGTTGCTCGCTGGTCTTTACCGGGGCGGGTTTTTCAGCCATTCAG	AK035083
scl0022288.2_234-S	346.758	0	625.548	0	14.7653	0.033379	Utrn	Mus musculus utrophin (Utrn) mRNA.	GGATGACTACACTAAAAATCCTGTGGACTTTAACGGCAAGCTGCTGGGGT	NM_011682.3
scl42795.16.1_26-S	1381.76	0	2062.81	0	14.7653	0.033379	Evl	Mus musculus Ena-vasodilator stimulated phosphoprotein (Evl) mRNA.	AACAAACTTCAACTCCTGGATTTTTTAGTGTATCTGACACAGAACACCGG	NM_007965.2
mtDNA_CytB-S	39359.6	0	48327.8	0	14.7898	0.0331911			GACCCGATTCTTCGCTTTCCACTTCATCTTACCATTTATTATCGCGGCCC
ri|5330440O09|PX00055A11|AK077367|3506-S	57.0333	0.0267081	263.613	0	14.7898	0.0331911	Ccnd2	cyclin D2	TGGTGCCAGAGGACGAGTTTGTGCTCACATTGCCCTGGAAGAAGGAAGGG	AK077367
ri|1110001N06|R000015C19|AK003256|1166-S	994.251	0	2285.64	0	14.7996	0.0331162	1110001N06Rik		GGGTGCCAAGATGCATGGGCTCTCTCAGATTCTGGGAAACTTTCTGCACC	AK003256
scl0216164.1_206-S	234.283	0.000621118	764.78	0	14.8101	0.033036	Dos	Mus musculus downstream of Stk11 (Dos) mRNA.	CCTTGGGCTTTGGACACAACGGACAGAACAGCCCAGGTGGCAGCTTCAAG	XM_125771
scl0380773.4_2-S	4310.61	0	7170.75	0	14.8101	0.033036	1810035L17Rik		CGTTCAAGCTCAAAGAGCAAAGGCTTTGCACGGAGCTCAAACATCTGATG	XM_354684.1
scl022720.1_67-S	190.44	0.00124224	300.818	0	14.826	0.0329156	Zfp62	Mus musculus zinc finger protein 62 (Zfp62) mRNA.	TTCCAGAAGATGATCTACTATGAGGGAGGGAATTCTCTGGATGGGACCAG	NM_009562.1
scl076784.15_0-S	190.761	0.00124224	328.831	0	14.8415	0.0327981	Mtif2	Mus musculus mitochondrial translational initiation factor 2 (Mtif2) mRNA.	AAGTTCCAACTAAGACTTCCTGGGATCCAGGATTTTAAAAGCACATTAAA	NM_133767.1
scl014077.4_160-S	1484.14	0	4762.69	0	14.8705	0.0325798	Fabp3	Mus musculus fatty acid binding protein 3 muscle and heart (Fabp3) mRNA.	CTGGAGATACGGGGCATCAGCCTGGACCCAGTTCCTACTATGTATGTGGT	NM_010174.1
scl47510.32_484-S	1290.46	0	1949.73	0	14.8992	0.0323656	AI317237	Mus musculus expressed sequence AI317237 (AI317237) mRNA.	CTTAGGCATGTGTAGATGGGTCCTTAGATTCGTCCCGAGGAAGAGACTGC	NM_172819
scl23407.11_189-S	570.681	0	1260.68	0	14.9735	0.0318159	Zfh4		GCCTCTCACAAAACAAAGGACCGTTTTACAAAGGATGATCCGACAGTGTG	NM_030708
scl42852.11_140-S	1129.95	0	2050.48	0	15.0161	0.0315055	5730410I19Rik	Mus musculus RIKEN cDNA 5730410I19 gene (5730410I19Rik) mRNA.	GCCAGCCTATGTTGAAGGGCTTGCATAAGAAAGGTTCCCTACTTAACCAG	NM_025666.1
scl37395.7.349_6-S	1055.46	0	2149.76	0	15.0693	0.0311224	Dtx3	Mus musculus deltex 3 homolog (Drosophila) (Dtx3) mRNA.	GTCCTACCTTAACGGACCCTTTCTCTCCCGTGTCTGTCTTTGTCAGTCTG	NM_030714.1
scl0080892.2_161-S	145.336	0.00186335	325.564	0	15.1187	0.0307701	Zfh4	Mus musculus zinc finger homeodomain 4 (Zfh4) mRNA.	TGTATAAAGAGGATAGCCCTGCGCACGTAGGACTGAATTCAGTGATATCC	NM_030708.1
scl00170791.1_106-S	3620.95	0	5120.01	0	15.1285	0.0307009	Rnpc2	Mus musculus RNA-binding region (RNP1 RRM) containing 2 (Rnpc2) mRNA.	GTGTGAAAAGTCTAAGTGGCTGTATGGCTGCTTGGCATTTGATGTGGCCT	NM_133242.1
scl38013.14_156-S	67.9694	0.0149068	158.474	0.00186335	15.1285	0.0307009	Lace1	Mus musculus lactation elevated 1 (Lace1) mRNA.	GGGCCTCAAGGTTTCCTCAGCTCTAGAAAGAACACGTGTCTAACCAGCAG	NM_145743.1
scl0002412.1_56-S	1223.21	0	2062.04	0	15.147	0.0305703	Mnat1	Mus musculus menage a trois 1 (Mnat1) mRNA.	GCAGCTCGAGAAGCCCAGATCCATGAAGCCAGTGACGTTTTCCACAGGAA	NM_008612.1
scl0052040.1_253-S	4267.63	0	5200.21	0	15.147	0.0305703	Ppp1r10	Mus musculus protein phosphatase 1 regulatory subunit 10 (Ppp1r10) mRNA.	GGTTGGTTTTGTGAAGGGTCTTGGGTTAGAACCACAATGGATTTGAGGAG	NM_175934.2
scl47761.2_511-S	730.778	0	1356.78	0	15.147	0.0305703	Pdxp	Mus musculus pyridoxal (pyridoxine vitamin B6) phosphatase (Pdxp) mRNA.	GTGTGGAGAGGTTCCCACTCATACCTTAGCACCGTCCAGTGTTGATGGCT	NM_020271.1
GI_38087537-S	35.0259	0.063354	114.862	0.00434783	15.1788	0.0303472	D930023J19Rik	Mus musculus RIKEN cDNA D930023J19 gene (D930023J19Rik) mRNA.	GGAACCTAGTCGCATCTCTTCCACATTCCACTCAAAGCATGGGTCCCTGG	XM_133936.5
IGHV1S21_K02154_Ig_heavy_variable_1S21_81-S	70.0621	0.0142857	136.09	0.00248447	15.1788	0.0303472			TGGATATATTTATCCTGGAAATGGTTATACTGCGTACAATGAGCAGTTCA
scl50763.13.1_199-S	1347.89	0	2453.18	0	15.1788	0.0303472	Flot1	Mus musculus flotillin 1 (Flot1) mRNA.	CCAGTGCCCTGCACCAAGATTGATTATCTTCAGCCCATCCCAACTATTTA	NM_008027.1
scl00319294.1_71-S	33.6157	0.0677019	145.281	0.00186335	15.3313	0.0292999	A630026H08Rik	Mus musculus RIKEN cDNA A630026H08 gene (A630026H08Rik) mRNA.	CCCAGGATGAACTACACGTATGTGCCCGTCAACCATTCCACCCTTGTCCC	NM_175689.2
scl020384.11_30-S	4352.55	0	6174.42	0	15.4012	0.0288324	Sfrs5	Mus musculus splicing factor arginine/serine-rich 5 (SRp40 HRS) (Sfrs5) mRNA.	GATTTCTTTGTAGATGTGGACCACCAAGGGGTTGTTGAAAACTAATTGTA	NM_009159
scl37684.11_16-S	14.908	0.182609	93.9348	0.0068323	15.4372	0.0285947	1110021D20Rik		CTTCTTGAAGTTCAAACGATTGCCATGAGCAGCCCCTACTCATTCTTTTC	XM_483930
scl43398.10.1_4-S	2966.22	0	5815.54	0	15.4372	0.0285947	Laptm4a	Mus musculus lysosomal-associated protein transmembrane 4A (Laptm4a) mRNA.	GAAATGGCTGTGAAGATTCCTGAGAAAGAGCCACCACCTCCTTACCTGCC	NM_008640.1
ri|8030462N17|PX00103H11|AK033209|1535-S	71.3613	0.0142857	162.637	0.00186335	15.4373	0.028594	8030462N17Rik		CCTCAGGACTAGGCACCTTGCTTTATTATCTAGCCTCTGCACTTGAGCTT	AK033209
scl013831.1_46-S	306.006	0	492.837	0	15.4502	0.0285087	Epc1	Mus musculus enhancer of polycomb homolog 1 (Drosophila) (Epc1) transcript variant 2 mRNA.	TTGTGTAGCTGGTGTCATCACATCATGTGCATGGTGCGGAACCTGCTGTC	NM_027497.1
scl51773.17.1_8-S	293.007	0	649.465	0	15.4502	0.0285087	Mbd1	Mus musculus methyl-CpG binding domain protein 1 (Mbd1) mRNA.	ACACATGAATTGCACTTAGTATCTGTCAGTGACTGGCCTTATTACTGCCC	NM_013594.1
scl0107829.17_13-S	527.31	0	802.806	0	15.4667	0.0284009	Fmip	Mus musculus Fms interacting protein (Fmip) mRNA.	CTCCTCCATCCCACCGGTTTTCCGACTCTGTCTAAACTGGAAAGGGGAGA	NM_172438.1
scl41696.36.110_2-S	19.1822	0.151553	176.492	0.00124224	15.5097	0.028121	Slit3	Mus musculus slit homolog 3 (Drosophila) (Slit3) mRNA.	CCACCATGGGCAGTGTCACATCTCAGATCGAGGGGAGCCCTATTGCCTAT	XM_203363.3
scl51713.6.3_46-S	2870.81	0	5112.48	0	15.5097	0.028121	Cyb5	Mus musculus cytochrome b-5 (Cyb5) mRNA.	ATCGCCTCTACATGGCAGAAGATTGACTTGTCTCTCCGAAGCCGAAGAAC	NM_025797
scl0013822.2_330-S	1289.07	0	2218.07	0	15.5313	0.0279815	Epb4.1l2	Mus musculus erythrocyte protein band 4.1-like 2 (Epb4.1l2) mRNA.	GGTCACAAGGGTGGTAGTGCACAAAGAAACAGAGTTGGCGGAGGAAGGAG	NM_013511.1
scl49986.4.421_6-S	156.518	0.00186335	266.791	0	15.6456	0.0272544	Nfkbil1	Mus musculus nuclear factor of kappa light polypeptide gene enhancer in B-cells inhibitor-like 1 (Nfkbil1) mRNA.	TTGAGAGTCCAACAGGTCCGGTGGCATCCTGACCGCTTCCTGCAGCGATT	NM_010909.1
GI_38094072-S	24.0524	0.118634	119.841	0.00310559	15.6472	0.0272444	LOC385238	Mus musculus similar to Ac2-210 (LOC385238) mRNA.	AGTCGTCACTGAACACATCCAGGTGAACGAGGCACCTAAGATGCTCCGAG	XM_358137.1
scl0104799.1_45-S	112.36	0.00559006	211.509	0.00124224	15.6472	0.0272444	AI413782	Mus musculus expressed sequence AI413782 (AI413782) mRNA.	CCCTGTCAACTTTGTGTAGGGACGTGTGAGGGATATAGGGTCCCTCTGAC	NM_134044.2
scl51390.8_343-S	312.518	0	771.739	0	15.6472	0.0272444	C330018D20Rik	Mus musculus RIKEN cDNA C330018D20 gene (C330018D20Rik) mRNA.	CTGCAGACTGTGTATAGCAGACTCAGGTGTTCATGTCATCATGGGATTGA	XM_128980
scl0016956.1_234-S	27.3145	0.100621	528.187	0	15.6659	0.0271278	Lpl	Mus musculus lipoprotein lipase (Lpl) mRNA.	GTGCTAACTTTGTGTCCGTCTCCATCCATGATTGTCTGTCTCACTGAGCC	NM_008509.1
ri|3002006F17|ZX00083L23|AK028251|2918-S	751.95	0	1070.58	0	15.6975	0.0269305	3002006F17Rik	HSPC058 homolog [Homo sapiens]	GTCAGTATGCTTTGCCTCTCAACTGCATTAACATGCCGCAGGCTCAGACT	AK028251
scl000377.1_101-S	2622.23	0	3576.24	0	15.6975	0.0269305	Adk	Mus musculus adenosine kinase (Adk) mRNA.	CCAGTTCTTCAAGGAAGCCTTGATGGACGTCATGCCTTATGTTGATATCC	NM_134079.1
scl38976.4.1_15-S	3251.19	0	4372.54	0	15.6975	0.0269305	Snx3	Mus musculus sorting nexin 3 (Snx3) mRNA.	CAAAACCCGAGACCATTAATGATTCATCCGCACCAATGAAGAAGTTGTAA	NM_017472.2
scl0021961.1_190-S	652.419	0	1265.92	0	15.7084	0.0268631	Tns	Mus musculus tensin (Tns) mRNA.	TTAGGCCAAAGGTCCTATGGTCCATTTGCAGGGTTGGAAAGGCCCTTGCC	XM_355214.1
scl42209.20_180-S	134.466	0.00372671	235.469	0	15.7465	0.0266287	Pomt2	Mus musculus protein-O-mannosyltransferase 2 (Pomt2) mRNA.	CTGGAGGCACTGTTAGAGGGAAGGAACCCTAGAGTAACCAGAGGGCAGCC	NM_153415
scl51338.13_19-S	3547.94	0	7474.37	0	15.8697	0.0258842	Nars	Mus musculus asparaginyl-tRNA synthetase (Nars) mRNA.	AAGACTTTGCACCTGAATCTTAGCCACCGTAGACAGCTACGTCATCCCTG	NM_027350.1
ri|E230023O15|PX00209J24|AK054150|832-S	44.8607	0.0416149	107.345	0.00559006	15.8837	0.0258003	Mrc2	mannose receptor C type 2	GTCTTGAGACTGGAAACAACCAAACAGGGGCATAGAGGTCGGTGCTGACA	AK054150
scl0015531.1_129-S	934.721	0	1625.39	0	15.8837	0.0258003	Ndst1	Mus musculus N-deacetylase/N-sulfotransferase (heparan glucosaminyl) 1 (Ndst1) mRNA.	CATGAGACTATTTATCCCTAGTGTTGCCCTAAGAGGTAGGGCCTTTTACC	NM_008306.2
ri|A730021C13|PX00149B01|AK042754|1518-S	767.37	0	1530.08	0	15.8853	0.0257912	A730021C13Rik	hypothetical Yeast DNA-binding domain/Ankyrin repeat region circular profile containing protein	GTGCAAGCAGGTGCTGATGTGGATGCAGCAGACAACCGAAAAATCACACC	AK042754
scl00108857.1_273-S	415.615	0	800.434	0	15.8853	0.0257912	Ankhd1		CCCATAGAGCCTCCGAGTGCAACCACCACTACTACAATTGGAATCTCTGC
ri|2210410D02|ZX00054I09|AK008881|777-S	54.6637	0.0273292	122.415	0.00310559	16.0035	0.0250988	2210410D02Rik		CTATAAGAGGTATGGGACCAGAAAAGACATTGCGGGAACTGAGCGTTCTG	AK008881
ri|6430526J12|PX00046C13|AK032360|3267-S	21.6124	0.13354	82.0439	0.00931677	16.0255	0.0249717	6430526J12Rik	hypothetical Low density lipoprotein (LDL)-receptor class A (LDLRA) domain containing protein	CGGGAGGTGACCGCAGAAGGATTGGGACTTCAGCTACAGAGTTGGTGACC	AK032360
scl00001.1_0_REVCOMP-S	613.145	0	1234.97	0	16.153	0.0242496			GGCCTCATTAGAGCTTGTTCTCCAAAAACCTGCTTGAAAAAGGCAACGTG
GI_38087255-S	29716.2	0	38530.8	0	16.2337	0.023803	LOC385505	Mus musculus similar to 40S RIBOSOMAL PROTEIN S12 (LOC385505) mRNA.	ATGGGTAGGCCTCTGTAAAATCGATCGTGAGGGCAAACCACGGAAGCTGG	XM_358255.1
scl51647.25_267-S	964.403	0	1926.05	0	16.2404	0.0237662	Npc1	Mus musculus Niemann Pick type C1 (Npc1) mRNA.	GCAGCTGGTTATGGCCCGGGAAGACAGGATGCAGACAACGCTCATGGGTT	NM_008720
scl075690.1_185-S	27.5097	0.0913044	82.5093	0.00931677	16.2886	0.0235037	2210412E05Rik	Mus musculus RIKEN cDNA 2210412E05 gene (2210412E05Rik) mRNA.	CAAGGCTTGAAGTAGCCATTACCACATTAGACGGACTTCCCCCTCTCCCC	XM_355890.1
scl30761.7_77-S	3370.66	0	6150.44	0	16.3061	0.0234094	Arl6ip1	Mus musculus ADP-ribosylation factor-like 6 interacting protein 1 (Arl6ip1) mRNA.	GTGGATCCATGCACTGATGCTGTGAAGCCTGCCCCTGTGTGTATCTGTTC	NM_019419.1
ri|5930417L10|PX00055G09|AK031156|3030-S	93.3136	0.00807453	154.102	0.00186335	16.3186	0.0233422	Epb4.1l3	erythrocyte protein band 4.1-like 3	CAAAAGTGGACCAGGCGGGGAGGAAAGAGAGGTAGACAGTGATTCTCCTG	AK031156
scl47780.3.9_1-S	36948.5	0	42719.3	0	16.3186	0.0233422	Rpl8	Mus musculus ribosomal protein L8 (Rpl8) mRNA.	TCTTAAAGGCTGGCCGTGCCTACCACAAGTACAAGGCAAAGAGGAACTGC	NM_012053.1
scl51531.20.1_18-S	117.859	0.00434783	257.488	0	16.3638	0.0231001	1810057E01Rik	Mus musculus RIKEN cDNA 1810057E01 gene (1810057E01Rik) mRNA.	GGCGTCTCCAAGCAGAGTACCAAGCCCTGGCCTCCCTGGAGCTCCAAGAA	NM_030749.1
scl47897.7.1_0-S	305.152	0	583.648	0	16.3776	0.023027	2410187C16Rik	Mus musculus RIKEN cDNA 2410187C16 gene (2410187C16Rik) mRNA.	CGACTTCATCAGCATGGACCCTGCAGTAGGATGGGGAGCTGTCTACACGC	XM_128102.2
scl51584.10_193-S	3315.33	0	6483.18	0	16.4023	0.0228965	Slc39a6	Mus musculus solute carrier family 39 (metal ion transporter) member 6 (Slc39a6) mRNA.	CTAGATGTGTTTTAAAGGGGCATGTTTAGTTCCGAGTACGTGCGTGGACA	NM_139143.1
scl51323.13.1_30-S	313.407	0	641.286	0	16.4918	0.0224296	Mppe1	Mus musculus metallophosphoesterase 1 (Mppe1) mRNA.	GCAGGTTGCACATGAGGAGATGAAGAGCCGGTGACTGTTGTGTATGGTGA	NM_172630.1
ri|A630032J15|PX00144L14|AK041725|961-S	77.3375	0.0118012	151.107	0.00186335	16.5686	0.0220363	A630032J15Rik		GCAGTGTTATGCCAGTAGCTGAGAAGCGGCTCGGGGTGGAGAACGGTTTT	AK041725
scl0001383.1_41-S	915.389	0	1360.88	0	16.5686	0.0220363	Stx8	Mus musculus syntaxin 8 (Stx8) mRNA.	TTCGAACTGAAGCCAGGCGAGTGACCCTGGTGGACAGAAAGTCAACTTCC	NM_018768.1
scl20381.3.1_57-S	6483.72	0	8202.35	0	16.5686	0.0220363	2310003F16Rik	Mus musculus RIKEN cDNA 2310003F16 gene (2310003F16Rik) mRNA.	GGCAATGTGGTGGAGGCTCTTATTGCCCTAACCAACTGATAATGTGCTTT	NM_026318.1
scl38985.8_420-S	10825.3	0	14556.8	0	16.5686	0.0220363	Cd164	Mus musculus CD164 antigen (Cd164) mRNA.	CCTTTGCCATACTTGCTGCACAAGCAGACACTGCTGGACTTAGAAGTTTC	NM_016898.1
scl52158.26.1_1-S	547.19	0	1033.37	0	16.5686	0.0220363	Pik3c3	Mus musculus phosphoinositide-3-kinase class 3 (Pik3c3) mRNA.	GGGCTTTGTGTCCTTGCATGCCACTGCTTAAATCCAGCCCACAGGGTTTG	NM_181414.3
scl0016403.2_78-S	169.307	0.00124224	533.9	0	16.5713	0.0220225	Itga6	Mus musculus integrin alpha 6 (Itga6) mRNA.	GCTGTGCCTCTGGTGAAAGTTCTGTCTTAAATGTGCAATAGAAGGTGATG	NM_008397.2
ri|3100003M19|ZX00070G19|AK013928|1990-S	4.58075	0.352174	85.2918	0.00807453	16.5918	0.0219191	3100003M19Rik		GGCACACACCTACATCTCAGCACTCAGCAGTGGCAGGAGACCAATCAGCT	AK013928
scl066054.1_17-S	373.59	0	743.936	0	16.5918	0.0219191	Cndp2	Mus musculus CNDP dipeptidase 2 (metallopeptidase M20 family) (Cndp2) mRNA.	CCTGAGACTTACTGGGGACAACTGACTGGCCATGATTGGGGGTAGGAGGG	NM_023149.2
scl43128.4_203-S	0.659129	0.411801	620.195	0	16.5918	0.0219191	Dact1	Mus musculus dapper homolog 1 antagonist of beta-catenin (xenopus) (Dact1) mRNA.	CTTTGCCACCTGTAGTGCCTCCGCCTTCGTTACAGTAGCCCTTTCATGGG	NM_021532
GI_38077955-S	20.2701	0.146584	82.538	0.00993789	16.6437	0.0216585	LOC215196	Mus musculus similar to 40S ribosomal protein S14 (LOC215196) mRNA.	GCCGAGTGACTGGCAGAATGAAGGTAAAGGCTGACAGAGATGAGTCCTCT	XM_128127.5
scl38447.1_216-S	122.425	0.00372671	278.26	0	16.6547	0.0216036	1300007O09Rik	Mus musculus RIKEN cDNA 1300007O09 gene (1300007O09Rik) mRNA.	CAACCCAGTCCTTAAGTCCATTGAGTCCACCAGACCATTCAGACAACAGG	XM_125817
scl14834.1.1_106-S	999.615	0	1674.75	0	16.6761	0.0214974	2310007O11Rik		GGGACTGAGCGTGGACTTGATGCAGTGACAACAAATCACTGCGTAGACGG
scl48085.5.1_13-S	313.491	0	481.336	0	16.6761	0.0214974	Rad1	Mus musculus RAD1 homolog (S. pombe) (Rad1) mRNA.	CAGGAAACTCCCATCTTGACTATCCCAAAGATTCCGACTTGGTGGAAGCC	NM_011232.1
ri|9430047F21|PX00109O24|AK034848|3478-S	50.1881	0.0347826	495.917	0	16.687	0.0214436	9430047F21Rik		GGCCAATGATGAGGAGCATGGGGTTTCTGACCGAGGACAGTGATTAAACC	AK034848
scl0013813.2_225-S	1.6727	0.409938	144.851	0.00186335	16.687	0.0214436	Eomes	Mus musculus eomesodermin homolog (Xenopus laevis) (Eomes) mRNA.	GGAGGACGCAGGAGTGTTTTTAAAACTGAAAAGGTCGTTCAAGGTGCTGG	NM_010136.1
scl0002558.1_69-S	398.082	0	681.475	0	16.8619	0.0205974		Mus musculus triple functional domain (PTPRF interacting) mRNA (cDNA clone IMAGE:4920714).	CTGGAAGCCGTCCGATACCTTCACAACTGCAGGATAGCACACCTGGACCT	BC035955.1
scl0002264.1_586-S	641.57	0	1031.29	0	16.8952	0.02044	Epc1	Mus musculus enhancer of polycomb homolog 1 (Drosophila) (Epc1) transcript variant 2 mRNA.	GCCAGAACCACAAATATCGGGTGCCTTCCTTTGGAAACATTTGACCTCTC	NM_007935.1
scl00269033.2_181-S	449.586	0	880.731	0	16.9903	0.0199971	4930503L19Rik	Mus musculus RIKEN cDNA 4930503L19 gene (4930503L19Rik) mRNA.	CCTGGTCGATGATACCAGTGGGAGACAGTCACCAAAGAAGTGAAGAGGAA	NM_172967.1
scl012512.6_24-S	18215.4	0	27156.8	0	17.0368	0.0197844	Cd63	Mus musculus Cd63 antigen (Cd63) mRNA.	TGGGAAAACATCCCCGGCATGGCCAAGGACAGAGTCCCCGATTCTTGCTG	NM_007653.1
scl54662.1.1_35-S	78.3574	0.010559	140.243	0.00186335	17.1148	0.0194322	9330152L17	Mus musculus hypothetical protein 9330152L17 (9330152L17) mRNA.	GCTGCCTTTTATCTGTGAGGTGGTAATGAAATACCAGGAATGGTGTGTCC	NM_177917.2
scl37683.9_147-S	783.216	0	1209.12	0	17.1305	0.0193619	Nfyb	Mus musculus nuclear transcription factor-Y beta (Nfyb) mRNA.	GCCACTTGGCCAGGAGTTTTGTGGAACACGCGGCTGGCTATTTGGAGATT	NM_010914
scl0002466.1_124-S	106.999	0.00621118	210.009	0.00124224	17.1317	0.0193566	Fbxl6	Mus musculus F-box and leucine-rich repeat protein 6 (Fbxl6) mRNA.	TTCAGCGAGAAGGACTTGGAACAGGCCCTGGCTGTTTTCTCGGGCACCCT	NM_013909
scl0069170.1_29-S	740.697	0	1251.06	0	17.1934	0.0190836	1810026B05Rik		GGCCTGCACCATAGACATCGAAGCATTTACACCCCGCTTGAAGAGTTTGA	XM_489186
scl38197.78_313-S	10.5751	0.240373	94.2165	0.0068323	17.2435	0.0188647	Utrn	Mus musculus utrophin (Utrn) mRNA.	GGAGCTACTGAGATTTATCAGGTTACTCTCTCAAATCCACTTTCATCACT	NM_011682
scl40849.10_252-S	355.175	0	638.9	0	17.2435	0.0188647	Acbd4	Mus musculus acyl-Coenzyme A binding domain containing 4 (Acbd4) mRNA.	CCTGAAGACTGATTGGCTGGAAGGTTGGTTGCAGGAAAGACCGGAGCCCC	NM_025988.1
scl00107029.2_8-S	576.805	0	1053.4	0	17.3234	0.0185207	Me2	Mus musculus malic enzyme 2 NAD(+)-dependent mitochondrial (Me2) mRNA.	GCGACGGTACTGTCGCTGTTAACGTGAATGTATCTCTCACTTCCCCCCTC	NM_145494.1
scl43198.8.1_55-S	274.685	0	437.359	0	17.3234	0.0185207	1110008L16Rik	Mus musculus RIKEN cDNA 1110008L16 gene (1110008L16Rik) mRNA.	ACCTGGTGCAGAGATCCTCCTGTGAAGTGCCAACCAAATGGCTGTGCCTC	XM_126928.4
scl51828.10_167-S	191.151	0.00124224	332.049	0	17.3234	0.0185207	Impa2	Mus musculus inositol (myo)-1(or 4)-monophosphatase 2 (Impa2) mRNA.	CCAACATTCTCCAAACAGCTACAGTGCGGTGTCCTGTACAAATTCTCCCC	NM_053261
scl30453.23.6_9-S	1003.53	0	1429.53	0	17.3461	0.0184242	Cars	Mus musculus cysteinyl-tRNA synthetase (Cars) mRNA.	GGCCAAGATGAAGATACCACCCAGTGAGATGTTCCTGTCAGAAGTCAACA	NM_013742.2
scl00010.1_38-S	855.121	0	2048.71	0	17.369	0.0183274	Emp3	Mus musculus epithelial membrane protein 3 (Emp3) mRNA.	ATGTCACTCCTCCTGTTGGTGGTCTCTGCCCTCCACATCCTCATTCTTGT	NM_010129.1
scl52142.13_3-S	623.688	0	1081.53	0	17.3695	0.0183254	Ercc3	Mus musculus excision repair cross-complementing rodent repair deficiency complementation group 3 (Ercc3) mRNA.	GCTAGCTGGCATGGAGGAAGAGGAGCTGGCGTTCTCCACCAAAGAGGAGC	NM_133658.1
scl0030948.2_12-S	119.387	0.00434783	317.347	0	17.4339	0.0180554	Bin1	Mus musculus bridging integrator 1 (Bin1) mRNA.	TGAAAAGTGTCGGGAAACTGGGGGGCGGAAACCTAAGCCAAGAGGTATAC	NM_009668.1
scl0056422.1_70-S	3050.25	0	4937.26	0	17.4339	0.0180554	Hbs1l	Mus musculus Hbs1-like (S. cerevisiae) (Hbs1l) mRNA.	TAACTCAGTGGACTCGACTTCCAGCCAAACCAAATCCAAACGCTGTTCTG	NM_019702.1
GI_38083889-S	61.836	0.0198758	165.248	0.00124224	17.5053	0.0177611	C330018D20Rik	Mus musculus RIKEN cDNA C330018D20 gene (C330018D20Rik) mRNA.	AGCTCTGCCTGTGTTGACCTTATTCACAAAGGCCCCATGCCCGCTGTGTG	XM_128980.3
ri|2810002M10|ZX00053I11|AK012646|830-S	258.711	0	504.47	0	17.5053	0.0177611	Grb10	growth factor receptor bound protein 10	CCGAGCCAGCCACCTGCCAAGCATGTAAGTGGTCCCTGACTACAACACAA	AK012646
scl47786.6.1_30-S	278.569	0	522.151	0	17.5131	0.0177292	2310010G13Rik	Mus musculus RIKEN cDNA 2310010G13 gene (2310010G13Rik) mRNA.	CAGGAAATGCAGCTCTCCTCAAACTGAAGGCTATGTTACCAGAAAGCACA	NM_027122.2
scl069146.11_118-S	78.3394	0.010559	578.451	0	17.5635	0.0175247	Gsdmdc1		AGAATCCCCCCAGGTGCACTGGGAACCAACGTCTCTGATCCCCACAAGTG	NM_026960.1
GI_38083570-S	360.088	0	609.147	0	17.601	0.0173742	C630007L23Rik	Mus musculus RIKEN cDNA C630007L23 gene (C630007L23Rik) mRNA.	AGAGGTGCCGACCAAGAGAACACTCACCACTGAACTCTCCACCTTCTCAC	XM_140335.3
scl0002189.1_18-S	129.601	0.00372671	313.416	0	17.601	0.0173742	Snx2	Mus musculus sorting nexin 2 (Snx2) mRNA.	TTGGACAGTCCCGAAAGAGAGCTCATCCTGTCCTCCGAGCCGTCTCCTGC	NM_026386.1
scl0020662.1_281-S	57.6813	0.0242236	98.1177	0.00621118	17.601	0.0173742	Sos1	Mus musculus Son of sevenless homolog 1 (Drosophila) (Sos1) mRNA.	CCCACCCCCACTCACAAACAAAATGTGGTGGTGTTGCCTTTAAACAAAAA	NM_009231.1
scl012385.18_225-S	11776.4	0	18127.2	0	17.601	0.0173742	Catna1	Mus musculus catenin alpha 1 (Catna1) mRNA.	GCCTGATGACTGCATAGGGTTTGCTTAGGCAATACTTAGACGCACCGTGT	NM_009818.1
scl28384.6_282-S	1660.63	0	4668.91	0	17.601	0.0173742	Ccnd2	Mus musculus cyclin D2 (Ccnd2) mRNA.	GGACACAGGTGAACGGCTCCTAAGTCTCATGTTTGGTGAATTTGGGCTTC	NM_009829.2
scl47358.1_193-S	17356.2	0	26105.1	0	17.601	0.0173742	Basp1	Mus musculus brain abundant membrane attached signal protein 1 (Basp1) mRNA.	CTCACGACGAGTAATGCATGTCCGTGGTTGGGTGCACCTGTAGTTCTGTT	NM_027395
scl51816.20.1_8-S	882.395	0	1724.29	0	17.601	0.0173742	4631422C13Rik	Mus musculus RIKEN cDNA 4631422C13 gene (4631422C13Rik) mRNA.	ACAGATGAAGGCAAGAGTATTGCTATTCGACTAATCGGTGAATCCCTTGG	XM_128857.3
scl52590.16_341-S	1356.38	0	2088.17	0	17.601	0.0173742	D19Wsu12e	Mus musculus DNA segment Chr 19 Wayne State University 12 expressed (D19Wsu12e) mRNA.	CCCCAACCCTGATTTTGCTGTGAAAGAGATTAGACCACAAGCCAGCCTAG	XM_358328.1
scl38694.11.1_0-S	1542.24	0	2369.73	0	17.774	0.0166954	Stk11	Mus musculus serine/threonine kinase 11 (Stk11) mRNA.	AGCCGAGGGCGGACCTGCTGCCCCAGAAGCACTTTATGTCGAGACCACTG	NM_011492.1
scl51547.21_511-S	2445.39	0	4643.23	0	17.9055	0.0161975	2610024E20Rik		TTAGTTTGGGCTGAATAGAGTAGTGAAGTGGCTCGCACGCTTCCATGGGC	NM_146084
scl0083814.1_187-S	1281.55	0	2305.86	0	17.9212	0.0161391	Nedd4l	Mus musculus neural precursor cell expressed developmentally down-regulated gene 4-like (Nedd4l) mRNA.	TTTCAGGAGGACGTGTTCTATTTATGTTGTGCCTCTGCAGGCAAAGCCCT	NM_031881.1
scl067665.1_0-S	244.738	0.000621118	449.063	0	17.9212	0.0161391	Dctn4	Mus musculus dynactin 4 (Dctn4) mRNA.	GTCCCTGCTGCAGTCGGAGCGGGTTCTCTATCTCGTCCAAGGAGAAAAGA	NM_026302.2
scl38698.8_214-S	4998.23	0	10855.6	0	17.9212	0.0161391	Cnn2	Mus musculus calponin 2 (Cnn2) mRNA.	CAAGGGGTTTTGTGGGGGTTTTGCCTCAAAAGTATTGGAGTACACTAGGC	NM_007725.1
scl50851.22.1_3-S	36.5912	0.0583851	89.882	0.0068323	17.9212	0.0161391	Adamts10	Mus musculus a disintegrin-like and metalloprotease (reprolysin type) with thrombospondin type 1 motif 10 (Adamts10) mRNA.	GAGAGAGGACTCCTTGTTGCACACATATTTAAGTCCCTAGCACCCCTCCC	NM_172619
scl51369.24.1_35-S	741.192	0	1697.73	0	17.9212	0.0161391	Tcof1	Mus musculus Treacher Collins Franceschetti syndrome 1 homolog (Tcof1) mRNA.	CGTGACATGTGTATAGTATATCTATTTTTTTAAGCGACTTGCCTCTCTCC	NM_011552
scl51947.8_27-S	762.211	0	1616.93	0	17.9212	0.0161391	Snx2	Mus musculus sorting nexin 2 (Snx2) mRNA.	GTTGGTTACATCGTGCCACCCGCTCCAGAAAAGAGTATAGTAGGTAAGCA	NM_026386
scl22670.21_1-S	221.123	0.000621118	338.524	0	17.9606	0.0159935	B130017I01Rik	Mus musculus RIKEN cDNA B130017I01 gene (B130017I01Rik) mRNA.	GGGGTCAGCTCTTAGGGTCATGCATCCCTTAACTATTGCATGGAGTGTTT	NM_172525
scl33551.36_1-S	123.905	0.00372671	225.345	0	17.9606	0.0159935	Phkb	Mus musculus phosphorylase kinase beta (Phkb) mRNA.	TACAGAAGTGCCAGTCAGACAGAGCTGGGAATCATGATACAATCCAGCCT	NM_199446.1
scl000555.1_74-S	270.843	0	466.936	0	18.0235	0.0157636	NFI-X3		CCCCTTCCTATGCCTGATTCCAAAACCACCAGCACGGCCCCAGACGGCGC	S81451
scl38919.2_135-S	220.587	0.000621118	366.966	0	18.0437	0.0156902	1700060H10Rik	Mus musculus RIKEN cDNA 1700060H10 gene (1700060H10Rik) mRNA.	CAGGCTGCGTGTGACAGCAGGAAGCAGCCTCTCCTATGTTCAGAGGGAAT	NM_133751.1
scl0066225.1_2-S	867.512	0	1459.68	0	18.0765	0.0155723	1190005P17Rik	Mus musculus RIKEN cDNA 1190005P17 gene (1190005P17Rik) mRNA.	GTTGTGATTGGATACTGCCTGGCACTGAGTATTGTAAGCATTGATGTGGT	NM_025431.2
scl22089.7_405-S	306.668	0	4009.11	0	18.1056	0.0154681	Shox2	Mus musculus short stature homeobox 2 (Shox2) mRNA.	GCTAAGCAACCTGTAGCCCCAATTCTCTAGCAAGCCTCTTTAGAACCCCC	NM_013665
scl00268996.2_185-S	3455.46	0	5559.39	0	18.2002	0.0151349	Ss18	Mus musculus synovial sarcoma translocation Chromosome 18 (Ss18) mRNA.	GGGTGTTCTTCAACTTGGACAGTAGAAAATAGGCATCAAGTGTGAACCGG	NM_009280.1
scl51469.24.1_0-S	6520.94	0	13821.6	0	18.2233	0.0150545	Lars	Mus musculus leucyl-tRNA synthetase (Lars) mRNA.	GGGATGGTTTTCGGATACTTCTGCTCCGAGAATCTCAAGCTGGCTCTAAC
scl067526.1_122-S	1360.73	0	2312.57	0	18.2937	0.0148126	Apg12l	Mus musculus autophagy 12-like (S. cerevisiae) (Apg12l) mRNA.	GAGCACTGTGGACAGTGGCTTATGCACAGTACAGCCTTAGGAAAACACCT	NM_026217.1
scl43443.14_407-S	201.583	0.00124224	345.947	0	18.2962	0.0148041	Asxl2		GAATGCTTCCTCAGTCCCTGCTCCAAACTATGAAGCTCACCCTTCATTTT	NM_172421
scl026384.2_40-S	41.4902	0.0490683	388.28	0	18.3221	0.0147159	Gnpda1	Mus musculus glucosamine-6-phosphate deaminase 1 (Gnpda1) mRNA.	GTCCTCAGCATCAGAACTAAACCCTTCACCCCCCTGTCCTTCAGGCTCCC	XM_124695.2
scl42961.8.1_47-S	721.162	0	1158.1	0	18.3221	0.0147159	Eif2b2	Mus musculus eukaryotic translation initiation factor 2B subunit 2 beta (Eif2b2) mRNA.	TGACACGGCCTGCCCTATGCGGACCCAGAGTGGAGTGGAGACACAGCATT	NM_145445.2
mtDNA_ND5-S	4952.5	0	9296.63	0	18.3455	0.0146371			CGAAAATGACCCAGACCTCATAAACCCAATCAAACGCCTAGCATTCGGAA
scl000337.1_47-S	249.833	0	570.855	0	18.3455	0.0146371	Pdlim2	Mus musculus PDZ and LIM domain 2 (Pdlim2) mRNA.	TGGCCACTCCACCCAAGCTCCACACCTGTGAGAAATGCAGCGTCAACATC	NM_145978.1
scl012696.5_98-S	206.904	0.00124224	511.901	0	18.3455	0.0146371	Cirbp	Mus musculus cold inducible RNA binding protein (Cirbp) mRNA.	TGGCGCCCCACCCCTCCTGAGATGGAATGGACTCGATTTGAGCAAGCCAT	NM_007705.1
scl068067.7_227-S	400.01	0	758.518	0	18.3455	0.0146371	3010026O09Rik	Mus musculus RIKEN cDNA 3010026O09 gene (3010026O09Rik) mRNA.	GGGACCCAGAAGGCTCCACCCTTGCAACTGCACAACCTCTTTACAACCGG	NM_026543.1
scl073661.1_203-S	1334.14	0	1751.18	0	18.3455	0.0146371	2210419D22Rik		TAATGGCCAACATTTGGTCAGCCCTTGTCCGCTTATTCACTTCCCCCCTT
scl075964.2_56-S	917.717	0	1757.08	0	18.3455	0.0146371	5033403J15Rik		GCCTTGCTGGCAATACTCCTGTTAAGCCATTAGTCTAAAGATCCTACCTT	XM_484707
GI_38016147-S	26.9413	0.0956522	105.141	0.00559006	18.355	0.0146049	Raet1e	Mus musculus retinoic acid early transcript 1E (Raet1e) mRNA.	GGTGACCCAGGGAAGATGGCAAATGCCACTGGCAAATGTTTGACACAACC	NM_198193.1
scl45525.10.1_76-S	781.892	0	2220.04	0	18.3741	0.0145408	Ripk3	Mus musculus receptor-interacting serine-threonine kinase 3 (Ripk3) mRNA.	AGTTCGGCCAAGTATGACCAAGCACAGTTCGGCAGGGGTAGGGGCTGGCA	NM_019955.1
scl47504.5_20-S	213.583	0.00124224	366.123	0	18.3741	0.0145408	Letmd1		GTAGGGCTGTTTCTCCTCGTCACTATCATGGGCTAACTTCCACCCCTCCT	NM_134093.1
GI_38075178-S	104.2	0.00621118	226.831	0	18.4193	0.0143904	LOC381394	Mus musculus LOC381394 (LOC381394) mRNA.	AGGAGAGAGGCCTGCGGAGAACCAATCTTCCTTTGGACTTCGTCCCCAGA	XM_358563.1
scl4227.1.1_249-S	119.622	0.00434783	367.693	0	18.4743	0.0142091	4833411O04Rik		TTGCTATTGAACGCCAAGCTGAATGTGAGTGACAGGGAACAATCCCAGCT
scl0002153.1_23-S	319.271	0	519.103	0	18.5008	0.0141229	Miz1	Mus musculus Msx-interacting-zinc finger (Miz1) mRNA.	ACAGCAAGCAGTACGTCTGTCACCACCACCAGCCCCCATGAAAGCAGTAC	NM_008602.2
scl18797.26.1_142-S	337.195	0	495.498	0	18.5008	0.0141229	Rpap1	Mus musculus RNA polymerase II associated protein 1 (Rpap1) mRNA.	ACAGAAGGGACTCGTATTACATCATGATACTGGAGCTCAGGATCTGGGGG	NM_177294.3
scl51275.14_298-S	1377.37	0	2518.14	0	18.5008	0.0141229	Smad4		AGTCCAGTCTCAGTGGCAAGACACCTTCTGCTAAATGACAGGTGGCAGCC	NM_008540
GI_38050378-S	542.331	0	1269.05	0	18.5657	0.0139133	D630041K24Rik	Mus musculus RIKEN cDNA D630041K24 gene (D630041K24Rik) mRNA.	CCCAACATCAACCACCAAACTTGATCTTCCCTTTCCCGAGAGTGTGGGGG	XM_126935.4
scl0002429.1_121-S	1725.09	0	2468.14	0	18.5657	0.0139133	D15Ertd785e	Mus musculus DNA segment Chr 15 ERATO Doi 785 expressed (D15Ertd785e) mRNA.	GAGTGGACAGCACTGAGGCAGGGGTGGAAAGTAGTATATACCTGGAGGTC	NM_025795.2
scl0014783.2_190-S	26.6559	0.104969	101.93	0.00559006	18.5657	0.0139133	Grb10	Mus musculus growth factor receptor bound protein 10 (Grb10) mRNA.	GGCGTTCGTACTGACACTGTGCCATCACCAGAAGATTAAAAACTTCCAGA	NM_010345.1
scl38252.13.42_0-S	258.097	0	507.859	0	18.5657	0.0139133	0610042C05Rik	Mus musculus RIKEN cDNA 0610042C05 gene (0610042C05Rik) mRNA.	TGCGGAATCACCTCAATGAGAAGCGAGCACTCCGCTTGGAGTGGATGATC	NM_025343.2
scl43073.2_375-S	1522.46	0	3285.34	0	18.5657	0.0139133	Hspa2	Mus musculus heat shock protein 2 (Hspa2) mRNA.	CCCTGATGCTCGCACACCTGACCTGTGGAAGCTTGGTTACACTAAGACAC	NM_008301.2
scl47940.8_382-S	966.621	0	1492.59	0	18.5657	0.0139133	Zfpm2	Mus musculus zinc finger protein multitype 2 (Zfpm2) mRNA.	TCTTTCTTGTATAGTACTTGTATTTTCTTTCGCCGATGCAGCCCTGTCTC	NM_011766.2
scl51350.23.1_4-S	493.888	0	985.107	0	18.5657	0.0139133	Fbxo38		GAGTCTCTACACAGGAACCTTGGGCTTGGAATTGGGAGGCCCTGGCTCAG	NM_134136.1
scl51272.5_527-S	162.984	0.00186335	308.372	0	18.616	0.013753	Elac1	Mus musculus elaC homolog 1 (E. coli) (Elac1) mRNA.	GACGCTGCACTGCCAAGCAGCCTGGGTGATTCTCAAAGACATGAGTATTG	NM_053255
scl0002373.1_195-S	136.933	0.00310559	280.503	0	18.7472	0.0133439	Rad51l1	Mus musculus RAD51-like 1 (S. cerevisiae) (Rad51l1) mRNA.	GGGGCTCCACCACCGTGGGATGTCAGCGGCCATCGTAATAATTTGCACTT	NM_009014.2
scl0071242.2_295-S	767.434	0	1474.61	0	18.7472	0.0133439	5133400G04Rik	Mus musculus RIKEN cDNA 5133400G04 gene (5133400G04Rik) mRNA.	TGATCAGATCAGCGTGCGGTATTCTTCACAGCCATAAAGGAACGGGCTCG	NM_027733.2
scl074577.1_28-S	56.1155	0.0254658	189.267	0.00124224	18.7472	0.0133439	Glb1l		GCTACAATCCCTCTGACTGTAAGTACACACACAGTTTTCTTGCCAAACTT
scl39873.10.1_46-S	478.172	0	1775.79	0	18.7472	0.0133439	Lgals9	Mus musculus lectin galactose binding soluble 9 (Lgals9) mRNA.	ACCACCGCCTGAAGAACTTGCAGGATATCAACACTCTAGAAGTGGCGGGT	NM_010708.1
scl40508.22_194-S	5551.65	0	10783.9	0	18.7472	0.0133439	Grb10	Mus musculus growth factor receptor bound protein 10 (Grb10) mRNA.	CCCTTTCTGCACTTAAATACCTGACAGCCTGTTCGATCGCTGTGCCTCCG	NM_010345
scl51530.6.1_65-S	436.312	0	1171.75	0	18.7472	0.0133439	5133400G04Rik	Mus musculus RIKEN cDNA 5133400G04 gene (5133400G04Rik) mRNA.	AGGAATGCGTCGGGCCCGTAGCCGTCAGTGTTCCAGGGAGAAATAAACTG	NM_027733
scl51546.7.1_73-S	90.7193	0.00807453	265.326	0	18.7472	0.0133439	Nme5	Mus musculus expressed in non-metastatic cells 5 (Nme5) mRNA.	GCTCCTCAGAGCGAGAGCCAAGTTACCTTACTGTAAGAAGCCGCTCCCCA	NM_080637
scl00232341.1_311-S	2558.22	0	3278.84	0	18.8435	0.0130513	Prkwnk1	Mus musculus protein kinase lysine deficient 1 (Prkwnk1) mRNA.	ACAGGATGACTGAGTGCTTCATACCAGCAGTAGAGGGAGCCAAATGCAGC	NM_198703.1
scl47039.3.1_28-S	356.686	0	497.457	0	18.8631	0.0129925	Fbxl6	Mus musculus F-box and leucine-rich repeat protein 6 (Fbxl6) mRNA.	TTCGAGGCTGCGCTAGGGTCACTCCTAGCGGTCTGTGTCATCTGCCATGT	NM_013909.1
scl0002545.1_6-S	129.782	0.00372671	206.832	0.00124224	18.9278	0.0128002	Aaas	Mus musculus achalasia adrenocortical insufficiency alacrimia (Aaas) mRNA.	TGGGTAAAGACAGCCTGCAGCTGGGCCCTGGCTCTCTGTGGCCGCGCCTC	NM_153416.1
scl0002174.1_1155-S	48.7276	0.0378882	111.977	0.00496894	18.9871	0.0126268		Mus musculus 0 day neonate thymus cDNA RIKEN full-length enriched library clone:A430102M01 product:unclassifiable full insert sequence.	CCTAGTTCCATGTAGTTTGACCTTTTCTGGCTTCATCAACTGCTGTCAGG	AK040485.1
ri|D430033K12|PX00194N03|AK052481|2285-S	321.616	0	594.02	0	19.0678	0.0123944	D430033K12Rik	DMR PROTEIN homolog [Homo sapiens]	GCCAGCCAAGTCAATCATCCCTCTGGGTATATAGAGTCCCAAAGTTAGCG	AK052481
scl47817.3_456-S	368.598	0	746.938	0	19.0678	0.0123944	Zfp41	Mus musculus zinc finger protein 41 (Zfp41) mRNA.	CCTTGGTGCTGTGTCAGTGTTGTGCACATTGGACTAGACATTCTGCTTTG	NM_011759.1
scl0015183.2_163-S	3872.47	0	5645.41	0	19.0775	0.0123665	Hdac3	Mus musculus histone deacetylase 3 (Hdac3) mRNA.	GCAGATGAAGTACAGTGGCAAGGAGGAGAGGGTGTGAAGCTCTAACTGGC	NM_010411.1
scl47813.3_78-S	8.41901	0.274534	120.221	0.00310559	19.0775	0.0123665	Gsdmdc1		CCAGTGCCTCCATGAATGTGTGTATACTGCGTGTGACTCAGAAGACCTGG	NM_026960.1
GI_38081182-S	8.65552	0.262733	124.983	0.00310559	19.0906	0.0123293	LOC330217	Mus musculus similar to beta-galactose-3-O-sulfotransferase 4 (LOC330217) mRNA.	AGCTCCGGGCTCGAAGAGAAGCTCTGGCTAAACGTTGCTTGGTGGGAGGT	XM_284152.2
scl00224938.2_37-S	2415.78	0	3635.08	0	19.1405	0.0121884	Pja2	Mus musculus praja 2 RING-H2 motif containing (Pja2) mRNA.	CCGTGCATCCCTTTTCTTCGGTTGACCATGGTGTTGATTGTGACGTCAGC	NM_144859.1
scl000330.1_8-S	72.4171	0.0130435	195.098	0.00124224	19.1433	0.0121806	Pdlim2	Mus musculus PDZ and LIM domain 2 (Pdlim2) mRNA.	CCCAAGCGACTCCGCAGTGAGGGTGCTGCTCCATTCCCCAGGACGGCCCT	NM_145978.1
scl39074.27_306-S	2986.6	0	5887.67	0	19.1513	0.0121583	Epb4.1l2	Mus musculus erythrocyte protein band 4.1-like 2 (Epb4.1l2) mRNA.	CCCACTGTCTGAACACTTGCTTTGTATGAAACTTGTCTGTCTCCATGTAC	NM_013511
ri|C820018D16|PX00088B05|AK050560|1393-S	1356.6	0	2344.53	0	19.1632	0.0121251	N4wbp5-pending	Nedd4 WW binding protein 5	TCTCTGGCAGATGTTTTCTGGCAAAGGCTTCCTGCACTGATGAAGTCCCC	AK050560
GI_38074406-S	100.467	0.00621118	146.258	0.00186335	19.2005	0.0120213	1110037N09Rik	Mus musculus RIKEN cDNA 1110037N09 gene (1110037N09Rik) mRNA.	CTGTGGGGAGAGGCCATGACTGAACCCTACGCTGCGGTAAGATGTAGCAG	XM_127279.4
scl0002171.1_4-S	535.023	0	947.964	0	19.2005	0.0120213	Sra1	Mus musculus steroid receptor RNA activator 1 (Sra1) mRNA.	CCAGTGGATCATCCACCTCCTTCAAGTAAGGCTTCCAGGCCTCCGCCCAT	NM_025291.1
scl020090.2_29-S	27549.5	0	38107.3	0	19.2765	0.0118128	Rps29	Mus musculus ribosomal protein S29 (Rps29) mRNA.	CATGTGCCGCCAGTGCTTCCGGCAGTACGCGAAGGACATAGGCTTCATTA	NM_009093.1
scl51413.22_393-S	356.034	0	655.289	0	19.3022	0.011743	AU016693	Mus musculus expressed sequence AU016693 (AU016693) mRNA.	GCAGTAAACAACAGAGGGGTTGCTGGACTTGAGGGTGACGAGACAGATGA	NM_178686
ri|6720462A07|PX00649F09|AK078433|3671-S	195.211	0.00124224	454.011	0	19.3078	0.0117278	1200008A14Rik	RIKEN cDNA 1200008A14 gene	CCTGCATATATGTCTGTGTACCACGTGTGTGGCTGGTACCCATGGAGACC	AK078433
scl00170762.2_233-S	436.911	0	822.877	0	19.3078	0.0117278	Nup155	Mus musculus nucleoporin 155 (Nup155) mRNA.	ACCACAGCTCTACAGGGACTACTGTTTCCTTAGAACCCTCACTGTCTAAC	NM_133227.2
scl36521.18.1_56-S	296.185	0	635.598	0	19.3078	0.0117278	Pik3r4	Mus musculus phosphatidylinositol 3 kinase regulatory subunit polypeptide 4 p150 (Pik3r4) mRNA.	GCTCAGGACACGAAGGACTTCTAGAGAACAAACGTGGGTTTTGAAGTGAC	XM_356182.1
scl38883.14.1_156-S	501.192	0	1158.41	0	19.3078	0.0117278	Ascc1		TCCTTACCCTCCACCCTCCTTTCTGTGACTCTGCTCCTGAGCTCTGTGGT	XM_483908
scl017921.2_30-S	33.751	0.0695652	106.362	0.00559006	19.3137	0.011712	Myo7a	Mus musculus myosin VIIa (Myo7a) mRNA.	CACCATTGGGAACTTGGTCCGTGGGAGCAAACTGCTCTGTGAGACATCGC	NM_008663.1
ri|4732458O05|PX00051L04|AK028819|2465-S	334.606	0	1017.72	0	19.322	0.0116896	4732458O05Rik	similar to 2010109H09RIK PROTEIN [Mus musculus]	CCTGTTCTGGCGTCCCATGACTCAGGAAAACCTCCCACCTGGAAGCTCAT	AK028819
scl073736.7_23-S	3707.63	0	5388.57	0	19.3588	0.0115909	1110008B24Rik	Mus musculus RIKEN cDNA 1110008B24 gene (1110008B24Rik) mRNA.	CCGTGACCTCAAACGAAGAATCCGGAAGATCCCTGGCGTCCCTATCATGT	XM_177016.2
scl32000.4_245-S	2092.42	0	2826.3	0	19.3631	0.0115794	Bag3	Mus musculus Bcl2-associated athanogene 3 (Bag3) mRNA.	GCCGTGGCTGTGGGCTATCTTCCTGTTAGCCTTGGACTGAAGGGGTTTTA	NM_013863.3
scl068349.3_1-S	3221.79	0	4065.09	0	19.4829	0.0112643	Ndufs3	Mus musculus NADH dehydrogenase (ubiquinone) Fe-S protein 3 (Ndufs3) mRNA.	CTAGGATTCGTGTGAAGACCTATGCAGATGAGCTGACACCCATTGACTCT	XM_130347.1
scl42200.14_120-S	1232.11	0	2219.08	0	19.4829	0.0112643	Skiip	Mus musculus SKI interacting protein (Skiip) mRNA.	CACTCCTTTTCATTCTGGGATGTAGGGGCATTGATTATTCTATTTCGGAG	NM_025507
scl0002221.1_272-S	111.003	0.00559006	231.919	0	19.5685	0.0110446	5730405I09Rik	Mus musculus RIKEN cDNA 5730405I09 gene (5730405I09Rik) mRNA.	ACAAAACGCACTCAGACTTTGTGGCTGAAGGCAAAGGTCCTCAGCACAAG	NM_026484.2
scl21832.19.384_11-S	835.235	0	2010.5	0	19.5685	0.0110446	Tsrc1	Mus musculus thrombospondin repeat containing 1 (Tsrc1) mRNA.	GGGTGAAAAAGAGAAACGTCAGCATAAGACATCCTAGCCCCAGTCGCCAC	NM_144899.2
scl069326.1_76-S	241.877	0.000621118	532.192	0	19.6862	0.0107493	C330008K14Rik		AGACACAGACTTGACACTCCCTCCCCTTTGGGGCCTGCTTCAAATCACAG	XM_128979.4
scl000373.1_361-S	390.413	0	842.29	0	19.8624	0.010322	Bmp1	Mus musculus bone morphogenetic protein 1 (Bmp1) mRNA.	TGAAGTGACCATTCCTCCTTGGGGCCCTGCCTGGGGTAAGACAGTCTCTG	NM_009755.2
scl00209131.1_196-S	190.266	0.00124224	400.204	0	19.8624	0.010322	4732481H14Rik	Mus musculus RIKEN cDNA 4732481H14 gene (4732481H14Rik) mRNA.	GAGTGAGCACGCCAGCGTCCTTGTCCTTATGGGATGCCTCAGGATCTTGT	NM_172468.1
scl33421.13.1_66-S	-0.300467	0.446584	90.0551	0.0068323	19.8624	0.010322	Hsf4	Mus musculus heat shock transcription factor 4 (Hsf4) mRNA.	GCCTGGGGCTTTAACCCTGTACAACGTCACCGAGAGCAACGCCTCCTACT	NM_011939.1
scl46838.37_242-S	271.271	0	438.254	0	19.8624	0.010322	Kif21a	Mus musculus kinesin family member 21A (Kif21a) mRNA.	GCTGGGCACGGATTCTGGGACGGTGAGCTGTTGATTTCCTAACAGAAAGA	NM_016705
scl49581.35_225-S	1140.88	0	1671.65	0	19.8624	0.010322	Map4k3	Mus musculus mitogen-activated protein kinase kinase kinase kinase 3 (Map4k3) mRNA.	GCTGAGGAGTCCGCACTAGACATTTCACAGTCACACTGAAGAGCTGTCAC	XM_128800.4
ri|5730496F02|PX00644L03|AK077642|980-S	3654.33	0	7115.29	0	19.9682	0.0100734	5730496F02Rik		TGAGTGGGATGAGTCTTAGTGGGAAACAGTGCCGTCCGAGGTGGGATGCG	AK077642
ri|A230090C03|PX00130I03|AK039047|4745-S	17.7308	0.161491	149.748	0.00186335	20.0148	0.00996588	Mbp	myelin basic protein	CCACTGACACTGGAATAGGAATGTGATGGGCGTCGCACCCTCTGTAAATG	AK039047
scl51226.7_72-S	566.186	0	1050.08	0	20.0148	0.00996588	BC024969	Mus musculus cDNA sequence BC024969 (BC024969) mRNA.	GCAGACCAGAAGCTCTTCCTGTGGTTAGAGTAGCTCGGGGTAGATGTGTT	XM_140497
scl36723.20_445-S	35.2047	0.063354	178.685	0.00124224	20.0373	0.00991458	A230098A12Rik	Mus musculus RIKEN cDNA A230098A12 gene (A230098A12Rik) mRNA.	TGTAGTGGGTGTTCTGGGTCCTGCCACTCTCTGCTTCCTTGTAAGGGCAC	NM_175485
GI_38091844-S	90.9314	0.00807453	145.903	0.00186335	20.3006	0.00933119	4933402L21Rik	Mus musculus RIKEN cDNA 4933402L21 gene (4933402L21Rik) mRNA.	TCAGGAGAACGAGATGTGGAACCGAGAGGGCGGCTACTGTGACCAGGAGA	XM_203501.2
scl028062.4_5-S	3114.47	0	6020.16	0	20.3006	0.00933119	D18Wsu98e	Mus musculus DNA segment Chr 18 Wayne State University 98 expressed (D18Wsu98e) mRNA.	CTGCCGTGCAGCCCTTTCTTGGCTTCTCCACGCTGCCGTCACATGCTGCT	NM_178604.2
scl070425.3_227-S	1613.09	0	2707.79	0	20.3114	0.00930809	Csnk1g3	Mus musculus casein kinase 1 gamma 3 (Csnk1g3) mRNA.	GCACACAGACTGGTCAGTAATAGGTGATGCAGGTATGTCCAGGTTAAGCC	NM_152809.1
scl0056550.1_264-S	1896.46	0	3464.99	0	20.3389	0.00924942	Ube2d2	Mus musculus ubiquitin-conjugating enzyme E2D 2 (Ube2d2) mRNA.	AATGTAAGCCAGGCCAGCTTGAAGGCCAATGCTCTTTAGTCACCAAGATC	NM_019912.1
scl068501.6_11-S	2467.37	0	4058.94	0	20.477	0.00895981	1110014D18Rik	Mus musculus RIKEN cDNA 1110014D18 gene (1110014D18Rik) mRNA.	TGGCCATACATACGAAGAGGAAGCCATTGTTCGCATGATTGAATCCAAGC	NM_026746.1
scl46905.12_121-S	5910.83	0	10502	0	20.477	0.00895981	Dia1	Mus musculus diaphorase 1 (NADH) (Dia1) mRNA.	TCCATGCAGTCTTGAGTGCCCTAAGTTGTCAGCCCAACAGAGTTTGGTAG	NM_029787.2
scl0072475.2_71-S	479.139	0	928	0	20.7386	0.00843614	Ssbp3	Mus musculus single-stranded DNA binding protein 3 (Ssbp3) transcript variant 2 mRNA.	CCGGAAGACACTGAGTTCATTGTACATGTACACCCTCTGCGCCCTGCCCA	NM_198438.1
scl0073242.2_145-S	95.029	0.0068323	237.592	0	20.7386	0.00843614	2610110G12Rik	Mus musculus RIKEN cDNA 2610110G12 gene (2610110G12Rik) mRNA.	GGGGATCACCCTTGTGCTACCCCGACTTCTTTTTCCTTCATAGCAAGAGC	NM_028476.2
scl0212073.1_166-S	133.362	0.00372671	283.002	0	20.7386	0.00843614	4831426I19Rik	Mus musculus RIKEN cDNA 4831426I19 gene (4831426I19Rik) mRNA.	AGAGGGATTGGGGGAGAGCTGTTTGCTACGAATGTGGGCGTGTCTCCTGA	NM_172500.1
scl54470.1.1_25-S	11.7704	0.226087	156.302	0.00186335	20.7386	0.00843614	BC022960	Mus musculus cDNA sequence BC022960 (BC022960) mRNA.	AGCCATCATATCGAAGACCAAACAGATCGAGGAGGTTTACCTACAATATT	XM_136142.2
scl54976.5.1_9-S	630.993	0	1384.05	0	20.7386	0.00843614	Mcts1	Mus musculus malignant T cell amplified sequence 1 (Mcts1) mRNA.	GTACTCAGTGGAGCAAATATCATGTGTCCTGGCTTAACTTCTCCCGGAGC	NM_026902.1
scl51521.7_200-S	59.3499	0.0217391	256.317	0	20.8319	0.00825666	2610307O08Rik	Mus musculus RIKEN cDNA 2610307O08 gene (2610307O08Rik) mRNA.	CGTCATCTTCCATATCTTCCATACGTCTTCCATCTTCCATACGTCTCTCT	XM_128954.3
scl017420.8_104-S	1299.03	0	2492.93	0	20.9108	0.00810808	Mnat1	Mus musculus menage a trois 1 (Mnat1) mRNA.	ACCAAGGGGTTTGAAAGTATAGAGGTTTGTAAAGTTCCAGCCCCGCAGCT	NM_008612.1
scl25990.12.1_131-S	104.666	0.00621118	611.718	0	20.9108	0.00810808	Wbscr17	Mus musculus Williams-Beuren syndrome chromosome region 17 homolog (human) (Wbscr17) mRNA.	CCCTGGATCACGGGCCCAGAGGATATGTCTGGGTCTTACATGCTAGGGTA	NM_145218.2
scl0069256.2_170-S	79.9686	0.010559	209.744	0.00124224	20.9728	0.00799324	Zfp397	Mus musculus zinc finger protein 397 (Zfp397) mRNA.	GCTCTGGACGGTGAGACAAGGTTGAAGCATTCCTGGCCAATTGAAGCTAC	NM_027007.1
scl18703.6_648-S	107.186	0.00621118	194.066	0.00124224	20.9728	0.00799324	2810405K07Rik	Mus musculus RIKEN cDNA 2810405K07 gene (2810405K07Rik) mRNA.	GGCATACCTGAACTATCTTCTTAGCTAGATTGTAAGCATTTGGAGGTGTG	NM_028141
scl39528.4.1_37-S	12.8504	0.213665	206.55	0.00124224	20.9728	0.00799324	Meox1	Mus musculus mesenchyme homeobox 1 (Meox1) mRNA.	TGGAAGAGACCCCTGTGTGCCTCAGTATTAGATGGTGGATCTCCCAGATC	NM_010791.3
scl52151.4.1_36-S	1301.15	0	2180.8	0	20.9728	0.00799324	2610028L19Rik	Mus musculus RIKEN cDNA 2610028L19 gene (2610028L19Rik) mRNA.	CTGATCCGCAGACGTCACTCTGCTCCTTGAGTTACAGCACCACGGTCTGA	NM_027101.1
scl52189.2_366-S	454.267	0	895.214	0	20.9728	0.00799324	Zfp397	Mus musculus zinc finger protein 397 (Zfp397) mRNA.	GGTGCTCAATGGCAGTTCTATCTGAAGTGGAGAGTGGGATGAAGAGCGGA	NM_027007
scl36938.4.5_104-S	194.677	0.00124224	3244.9	0	21.1529	0.00766859	Crabp1	Mus musculus cellular retinoic acid binding protein I (Crabp1) mRNA.	ATATTAGGCAACCCCATTTTCCCCATGACATTGTTGTAGTGTCCTCCCCT	NM_013496.1
mtDNA_ND4L-S	19043	0	30006.9	0	21.2138	0.00756179			GTTTCAAACACGTACGGAACAGATTACGTCCAAAATCTCAACCTACTACA
scl012153.1_23-S	719.127	0	1544.01	0	21.2138	0.00756179	Bmp1	Mus musculus bone morphogenetic protein 1 (Bmp1) mRNA.	GCTTCCACCTGCGGTACACAAGCACCAAGTTCCAGGACACACTCCACAGC	NM_009755.2
scl47528.3.803_90-S	16.2895	0.178882	253.407	0	21.3016	0.00741042	Aqp5	Mus musculus aquaporin 5 (Aqp5) mRNA.	TGGGCTCCCCAGCCTTATCCATTGGCTTGTCGGTCACACTGGGCCATCTT	NM_009701.1
scl35001.15_103-S	1218.55	0	3078.1	0	21.4651	0.00713663	Plekha2	Mus musculus pleckstrin homology domain-containing family A (phosphoinositide binding specific) member 2 (Plekha2) mRNA.	GCTCTCCGGGTGAGAGGAAGCATGCTCTTTCAAATGTGACTGTGACCCTG	NM_031257.2
ri|2700031B12|ZX00063G16|AK012306|1196-S	386.291	0	2616.49	0	21.5695	0.00696704	2700031B12Rik		CAGTGGCTTGTGCTTTGTGCTTCAATCAAACCAGCTTCGTGACCGCCCTC	AK012306
scl0016991.1_78-S	574.867	0	1299.34	0	21.5887	0.00693633	Lt1		CCTTCCTCAGTCCCCACTCTGAAGTCATGCAAAAGCCCGACACTAGCTAT
scl51927.6.1_20-S	1667.34	0	3240.42	0	21.6853	0.0067838	Phax	Mus musculus phosphorylated adaptor for RNA export (Phax) mRNA.	AACTTCCAGGAGGACGATGACACATCTCGAGAAACGTTTGCAAGTGACAC	NM_019996.2
scl0003190.1_15-S	48.6111	0.036646	154.504	0.00186335	21.7089	0.00674703	Cdk5rap1	Mus musculus CDK5 regulatory subunit associated protein 1 (Cdk5rap1) mRNA.	GGTGTGTCCTCCAAGTACAGAGGTTGTCAGCACCATTCACCTCCATGTGC	NM_025876.1
scl0056535.2_0-S	495.388	0	764.339	0	21.8376	0.00654994	Pex3	Mus musculus peroxisomal biogenesis factor 3 (Pex3) mRNA.	CCCATAGTGAACGGGCAGATCCATTCAGTTTGCAGTGAGACACCTAGTCA	NM_019961.2
scl42332.10.1_0-S	5.37881	0.322981	91.8038	0.0068323	21.8376	0.00654994	Esr2	Mus musculus estrogen receptor 2 (beta) (Esr2) transcript variant 2 mRNA.	CCTGCTTGGCTTACATAACTAGATTATTCGGTCTGTCTGAATGTGGTCAC	NM_010157.3
scl42956.7_401-S	673.907	0	1251.82	0	21.8376	0.00654994	Jundm2	Mus musculus Jun dimerization protein 2 (Jundm2) mRNA.	TCCACCCACCAGTTAAGGCCATTGTAATTCCTAAGTACTGTAGGCTCTGG	NM_030887.2
scl51339.12_2-S	364.568	0	847.985	0	21.8376	0.00654994	Fech	Mus musculus ferrochelatase (Fech) mRNA.	GCCATCCTAATCTTGACTGAGTGCTTATTTTATAAAGTTGACTGTGTCTG	NM_007998.3
scl37887.24_414-S	1880.88	0	2613.61	0	21.9088	0.00644349	Ccar1	Mus musculus cell division cycle and apoptosis regulator 1 (Ccar1) mRNA.	GTGCTTAGAGCTTAGAGTCATGGTCCTCACGGCACTGTTGCTGCGCTCGG	NM_026201
scl0067440.1_72-S	535.152	0	1090.08	0	22.2057	0.00601771	Papd1	Mus musculus PAP associated domain containing 1 (Papd1) mRNA.	GGCATGATGCAGCCTTTTGAACTTCTGGGAAGAACTGCCACTAAATGTTC	NM_026157.1
scl067804.15_75-S	3407.54	0	6491.04	0	22.2057	0.00601771	Snx2	Mus musculus sorting nexin 2 (Snx2) mRNA.	ACAAGCTGCATGTCCTGACCTTCTTTGAATTAAGTGGACTGTGGCATGAC	NM_026386.1
scl00225339.2_67-S	749.919	0	1454.51	0	22.2123	0.0060085	E230022H04Rik	Mus musculus RIKEN cDNA E230022H04 gene (E230022H04Rik) mRNA.	GGGAAGTGCTGATGACATTGGAATGCCCAGGATGCATGGCCCTTACTGCC	NM_153515.2
scl0073827.1_213-S	758.023	0	1366.97	0	22.2123	0.0060085	1110012D08Rik	Mus musculus RIKEN cDNA 1110012D08 gene (1110012D08Rik) mRNA.	AGCTACTGACCATTCTAACTCTCCCTCCTCTGATTCTCCTGACCAAGATC	NM_178066.2
scl0103268.1_94-S	498.815	0	888.366	0	22.2123	0.0060085	2410017P07Rik	Mus musculus RIKEN cDNA 2410017P07 gene (2410017P07Rik) mRNA.	GATTAACCTTTGAAGACAGTTCTAATTCGTCTTCCTTCCTCTGCTACGCC	NM_026643.2
scl011429.19_155-S	3286.46	0	4173	0	22.2123	0.0060085	Aco2	Mus musculus aconitase 2 mitochondrial (Aco2) mRNA.	CTGCCTAGCCTCAGCCCAGTGAACCACCATTGAGGGCGTTTAAGATAATG	NM_080633.1
scl0223435.1_11-S	2504.57	0	4177.2	0	22.2123	0.0060085	Trio		CTTAAAAAAGAGACCAGCTTGCTTCCCAAGCCAGACAGACATCTGGGTCG
scl058523.22_90-S	1749.8	0	3748.85	0	22.2123	0.0060085	Statip1	Mus musculus signal transducer and activator of transcription interacting protein 1 (Statip1) mRNA.	GGCGAGGACCATACCGTGAAGATTTACAGGGTTAACAGACGCGCACTGTG	NM_021448.1
scl26192.3_15-S	72.8012	0.0124224	636.775	0	22.2123	0.0060085	BC025600	Mus musculus cDNA sequence BC025600 (BC025600) mRNA.	GGCTCAGAGTTGGAATATGGGATGCAGGGCGTCTGGCTCTCTCAAGTGTC	NM_146162.1
scl29107.21_498-S	252.802	0	643.231	0	22.2123	0.0060085	B930096L08Rik	Mus musculus RIKEN cDNA B930096L08 gene (B930096L08Rik) mRNA.	CCTGGGCAGGATTAATAGGAGTGCGTGGCTGGGATGTTGGAGGTAGCCAG	NM_172477.1
scl37557.4_623-S	-10.7145	0.722981	285.682	0	22.2123	0.0060085	Cart1	Mus musculus cartilage homeo protein 1 (Cart1) mRNA.	CCGGTGAACGTTAGCAATCGCCCAAGAAGCCCTAATGGGTAAAGAACAGG	NM_172553.1
scl48583.3_570-S	48.123	0.0378882	789.039	0	22.2123	0.0060085	Lrrc15	Mus musculus leucine rich repeat containing 15 (Lrrc15) mRNA.	GGGCAGGTTTAGGGGAATCTGTCCTTTGCTAGATGCGGCTTGTAACAGAT	XM_358823.1
scl51880.1_321-S	66.1478	0.015528	153.24	0.00186335	22.2123	0.0060085	1500015A07Rik		GGGACTTGGATGAACGGGTATCTGAATGAGAAGATGGACTAGTGTTTGAG
ri|8430436J05|PX00025C24|AK018463|1886-S	210.848	0.00124224	342.377	0	22.2566	0.00594759	Trrp2	transient receptor protein 2	GACAAAGGGTTTAGGGAAAGCCCAGCTTGAAGACCCTCCATGTGTGCGTG	AK018463
scl0070373.1_243-S	144.448	0.00186335	289.925	0	22.2566	0.00594759	1700020O03Rik	Mus musculus RIKEN cDNA 1700020O03 gene (1700020O03Rik) mRNA.	TCAAGTTTTGTTGTCAGTATTGAAGATCACCTGCAGCCCTTAAAGATGGC	NM_027405.2
scl0001276.1_18-S	439.575	0	2183.92	0	22.5711	0.00553205		Mus musculus adult male xiphoid cartilage cDNA RIKEN full-length enriched library clone:5230401N02 product:epidermal growth factor-containing fibulin-like extracellular matrix protein 1 full insert sequence.	ACTCTGGCGCTGGTCAAGTCACAGTACACCGAGGAAACCATCACATACAC	AK077302.1
scl00269003.2_105-S	1105.53	0	2348.77	0	22.5711	0.00553205	2610304F09Rik	Mus musculus RIKEN cDNA 2610304F09 gene (2610304F09Rik) mRNA.	CCACAGCACCCAGAGAACTGCCACATCTCACGCAAAAGGATCCAGCGATC	NM_172965.1
scl28385.5_137-S	3596.76	0	10781.8	0	22.5711	0.00553205	Ccnd2	Mus musculus cyclin D2 (Ccnd2) mRNA.	TCAATGTTGTTCTCTCACGGTGTACTCTCTAACAGGTGTGGGTGGGGTTT	NM_009829
scl0002238.1_5-S	934.003	0	1692.17	0	22.777	0.00527591	2610028L19Rik	Mus musculus RIKEN cDNA 2610028L19 gene (2610028L19Rik) mRNA.	CATAAGTTTGAGTTGGCCTGTTTAGCCAATCTTTGCCCGGAGACTGCTGA	NM_027101.1
scl00319262.1_205-S	326.706	0	683.621	0	22.777	0.00527591	Fchsd1	Mus musculus FCH and double SH3 domains 1 (Fchsd1) mRNA.	CCTTCCTGCTCTTTCGTCCTGTTCTTTCAATATGCTCTTCAGACTTCCTC	NM_175684.3
scl077619.4_0-S	122.167	0.00372671	367.228	0	22.777	0.00527591	C330008K14Rik		GACTCATCTATAGAAAGAGGATTGCTATCTGTCAGAATGTGGTTCCAGAG	XM_128979
scl51357.6.1_32-S	166.388	0.00124224	292.279	0	22.777	0.00527591	C630049M13	Mus musculus hypothetical protein C630049M13 (C630049M13) mRNA.	TGAACAGGGTCCCCCATGTGGGCCCGGGCGATCTGCTGTCTGCTTATCTA	NM_172832.1
scl50777.5_28-S	72.8157	0.0130435	452.074	0	23.3551	0.00461838	Atp6v1g2	Mus musculus ATPase H+ transporting V1 subunit G isoform 2 (Atp6v1g2) mRNA.	TCTATGACATTCACATGCATGCATTCCTTTGTGTGCCCTCAGCACCTTGC	NM_023179.2
scl0002187.1_532-S	2007.2	0	3664.3	0	23.4003	0.00457054	Rab18	Mus musculus RAB18 member RAS oncogene family (Rab18) mRNA.	GTGATGAACTCAGCTACGCAGGGCACTAACCCTATGTTGCACACGCTGGG	NM_181070.2
scl52693.20_358-S	690.511	0	1306.32	0	23.4968	0.00447015	Tle4	Mus musculus transducin-like enhancer of split 4 homolog of Drosophila E(spl) (Tle4) mRNA.	CGCATTGTGTTGGCCACCAGTACTTCTATGATGGTAGATTGTTTGTGCAT	NM_011600.2
scl0106919.1_30-S	635.867	0	1066.69	0	23.7236	0.00424271	AI551093		CAACGTGTGCTCTGTACAAGTGCAGCCATGTGGAATACACTGGATTTTAC
scl072106.9_198-S	48.4523	0.036646	230.499	0	24.0128	0.00396938	2610003J06Rik	Mus musculus RIKEN cDNA 2610003J06 gene (2610003J06Rik) mRNA.	GGATGTGGCCATCATCTTCATGACCCTCGTGGTTCCGCTGACACTCCTCC	NM_028101.1
scl51175.1.1_77-S	362.162	0	753.662	0	24.0997	0.00389072	1500012M23Rik		GGATGAGATGGAGTCTTAGAATCTCCTAACAGTATATTGTCATGTTGGGG
scl0067779.1_196-S	154.139	0.00186335	1297.39	0	24.6802	0.00340394	6230403H02Rik		ACTCTTTTTCCTGCAAGGTTCTCTGCTTTTAACAGATTTCTGAGGCAACT	XM_356578
scl0003768.1_149-S	1593.03	0	2523.76	0	24.8162	0.00329901	Cdk4	Mus musculus cyclin-dependent kinase 4 (Cdk4) mRNA.	TGGAGGGGGCCTTCCCGTCAGCACAGTTCGTGAGGTGGCCTTGTTAAGGA	NM_009870.2
scl52041.11.1_81-S	209.423	0.00124224	387.785	0	24.8162	0.00329901	0610009O20Rik	Mus musculus RIKEN cDNA 0610009O20 gene (0610009O20Rik) mRNA.	CTCCTTGCTTAGGTTCCTGAAGACAGACTGGTGCCCACAGTTCCATGGCC	NM_024179.3
scl0053382.2_104-S	1236.97	0	2695.32	0	25.1385	0.00306301	Txnl1		CATTTGAGGGCATTCTTACCTATATAGTGCAGAGGTTTGCCTTTGGATAC	NM_016792.2
scl52269.14.333_244-S	788.01	0	1638.89	0	25.4335	0.00286184	Wac	Mus musculus WW domain containing adaptor with coiled-coil (Wac) mRNA.	ACTTGCTGTACCCAGAAACATGGGACATCTCAGCTTTGTATAGTGTTTCC	NM_153085
scl0066878.2_2-S	1325.56	0	2920.45	0	25.5403	0.00279237	Riok3	Mus musculus RIO kinase 3 (yeast) (Riok3) mRNA.	CCCAGTTCCGGGAGTTACATTGGATCCACTAACCAGCTTCACTTTCTGTC	NM_024182.2
scl0002272.1_96-S	732.881	0	1227.55	0	25.6215	0.00274063	2610028L19Rik	Mus musculus RIKEN cDNA 2610028L19 gene (2610028L19Rik) mRNA.	AACCCTCAACTACACGGCCCGCTTCAGCCGGTTCAAAAACAGAGAGACCA	NM_027002.1
scl39032.1_64-S	80	0.010559	155.183	0.00186335	25.8717	0.00258719	Tspyl1		CAGGTTAATCTTTGCATTTGAAAATGCGGCCGGAACTGGTCCCTTCTCAC	NM_009433.2
scl071743.9_29-S	409.179	0	773.022	0	25.98	0.00252346	Coasy	Mus musculus Coenzyme A synthase (Coasy) mRNA.	AGAGCAACGTGGTTCTGAGCACCTTGTGGGAGTCACATGTCACACAGAGC	NM_027896.1
scl46866.15_163-S	1663.45	0	2426.34	0	26.3544	0.00231503	Brd1	Mus musculus bromodomain containing 1 (Brd1) mRNA.	GGTGTGGGAGCAGAATGTGTTGCGAGGTTATATACACGACTGGCCTGTGT	XM_128275.4
scl51245.13.1_81-S	1757.32	0	3583.34	0	26.3544	0.00231503	Ccdc5	Mus musculus coiled-coil domain containing 5 (Ccdc5) mRNA.	GAGATGATGATGTCTCTATTAGTAAAACAACAGGGTTCGCTTCTGCCTTT	NM_146089.1
scl51509.11.1_166-S	134.754	0.00372671	291.235	0	26.57	0.00220291	Apbb3	Mus musculus amyloid beta (A4) precursor protein-binding family B member 3 (Apbb3) mRNA.	GTTTGTTGTTTATATGGATGACTGAGAGGCCCTGCACTGTAACTTAGGCC	NM_146085.1
scl48442.3.1_5-S	9.79881	0.250311	110.178	0.00496894	26.8895	0.00204666	Tagln3	Mus musculus transgelin 3 (Tagln3) mRNA.	CCCCTGGTAGAGAGGACGGATGTTCCGCACCACAGCCCGTGACAAAGAAA	NM_019754.2
scl0067665.1_200-S	1659.32	0	3185.82	0	27.436	0.00180466	Dctn4	Mus musculus dynactin 4 (Dctn4) mRNA.	AGGCATACTGCCCTGAATGCCCTTGCATCGTTGTAATGAGCATCCTCCTT	NM_026302.2
scl0067064.2_260-S	770.158	0	1502.7	0	27.8944	0.00162391	2810405I11Rik	Mus musculus RIKEN cDNA 2810405I11 gene (2810405I11Rik) mRNA.	GCCAAACATTGCCAAAGAACTGCTGATTTGGTCCGGCCAAGCCCTAGGAC	NM_024190.1
scl078767.1_38-S	113.59	0.00559006	290.732	0	28.048	0.00156747	2610021K21Rik	Mus musculus RIKEN cDNA 2610021K21 gene (2610021K21Rik) mRNA.	CCCCTAGGGACCATACGGTAGAGATGAACCAAGCCTGGACTTCCTCTGCT	XM_354690
scl0020666.1_225-S	252.538	0	2506.55	0	28.3541	0.00146079	Sox11	Mus musculus SRY-box containing gene 11 (Sox11) mRNA.	CGCTGTGATGTGTGGACGGGGCCCCAGACGGAAGGTTTGAAACTGGATTC	NM_009234.3
scl40847.3_4-S	97.3734	0.00621118	224.751	0	28.3541	0.00146079	4933402L21Rik	Mus musculus RIKEN cDNA 4933402L21 gene (4933402L21Rik) mRNA.	CCCTGTCTCCACTGAGAACTGCTAAGACAAGGTCAGAGTTTCCCCTGCCA	XM_203501
scl51583.7.1_258-S	48.4359	0.0378882	120.22	0.00310559	29.0725	0.0012381	5730494M16Rik	Mus musculus RIKEN cDNA 5730494M16 gene (5730494M16Rik) mRNA.	CCTAGACCAGGAATGCTTAAAGGTGTGATCCCTAGACTTAGAATTGTGCA	XM_203706.2
scl070361.1_127-S	2261.28	0	3737.44	0	29.1664	0.0012116	Lman1	Mus musculus lectin mannose-binding 1 (Lman1) mRNA.	GGCAGTGAACGCTTTAGTCATCAGGAACTTTGTGAGATCAGGGTGGGATC	NM_027400.2
scl20269.13_663-S	47.0965	0.0385093	263.591	0	29.5368	0.00111254	Hspa12b	Mus musculus heat shock protein 12B (Hspa12b) mRNA.	GCCAACCATGGCGTAAGACAGCTTTCCCTGCCTGAGAACTTATCCTAAGG	NM_028306.2
scl51704.9.1_177-S	313.543	0	593.613	0	29.5409	0.0011115	Rttn	Mus musculus rotatin (Rttn) mRNA.	GCCTTCCCTGTGAGACAGCAGCCGCCAAACTGAAAGGAGTAGAACTGGTG	NM_175542.3
scl51863.38_476-S	85.7342	0.00869565	269.051	0	29.5409	0.0011115	Wdr7	Mus musculus WD repeat domain 7 (Wdr7) mRNA.	CTCAGCTTGGATCCCTCAACACTGAGGTGAACCTTGCATTGTCATCCCAG	XM_140391.3
scl0050771.2_184-S	283.547	0	739.663	0	29.991	0.00100207	Atp9b	Mus musculus ATPas class II type 9B (Atp9b) mRNA.	CTTTGCACTAGTACTTTGTATATGCCTGTGCTCTTCAGCTTGACCTCCCC	NM_015805.2
scl22634.5_179-S	123.185	0.00372671	1809.29	0	29.991	0.00100207	Pitx2	Mus musculus paired-like homeodomain transcription factor 2 (Pitx2) mRNA.	CTACGTCTTTCGCTAAGAGTATTCCCAACAGTTGGAGGACGCGTACGCCC	NM_011098.2
scl52081.14_14-S	2329.79	0	3978.44	0	29.991	0.00100207	Ik	Mus musculus IK cytokine (Ik) mRNA.	CCTTAGGCCGCTGGGACTTCGATACTCAGGAGGAATACAGCGAGTACATG	NM_011879.1
scl0108112.2_25-S	251.998	0.000621118	678.059	0	30.1346	0.000969483	Eif4ebp3	Mus musculus eukaryotic translation initiation factor 4E binding protein 3 (Eif4ebp3) mRNA.	CCAGCAGTACCACCCTCCAAGTTGGAGTTGCTGAAGGAACAGAAGCAGAC	NM_201256.2
scl50740.3.1_12-S	95.2515	0.00745342	252.396	0	30.224	0.000949723	1700022C21Rik	Mus musculus RIKEN cDNA 1700022C21 gene (1700022C21Rik) mRNA.	TAGAACAAGCCATGCCAGAGAATTTACAGACAAACCCTGGAGACAGCCAC	NM_029602.1
scl066306.4_122-S	874.061	0	1477.23	0	31.2561	0.000748844	2810012G03Rik	Mus musculus RIKEN cDNA 2810012G03 gene (2810012G03Rik) mRNA.	TGAGTGAAGCCACTCCCAGGCTGATGCTCTCCTCCTGTGCCCGGTGACTG	NM_175104.3
scl067779.1_6-S	55.3239	0.0267081	703.103	0	31.2561	0.000748844	6230403H02Rik		CCAGTGAACTCTATTGAATGTCTAATACACAAGGTATTCCAGCTACTGGC	XM_356578
scl51723.5_310-S	278.644	0	662.332	0	31.2561	0.000748844	C330029B10Rik	Mus musculus RIKEN cDNA C330029B10 gene (C330029B10Rik) mRNA.	CACTAATGATTAACACACACTGCAGAGCCCTGGGACATGCCTGAGTGACG	NM_183033
scl51735.42.647_134-S	476.459	0	1097.43	0	31.8325	0.000655765	5430411K18Rik	Mus musculus RIKEN cDNA 5430411K18 gene (5430411K18Rik) mRNA.	GGTCTGTCATCCCCTCTCCAATAGAAGAAAACTTTAGAAGCTGTAGACAG	XM_140491.4
scl0003826.1_18-S	181.837	0.00124224	362.012	0	33.0237	0.000498461	Ilvbl	Mus musculus ilvB (bacterial acetolactate synthase)-like (Ilvbl) mRNA.	GGGGGCCCAGGGATTGATACTCTCACGGGACAATAAGGATCAAGTGGTCA	NM_173751.3
scl0012808.2_292-S	25.1748	0.110559	159.936	0.00186335	33.0237	0.000498461	Cobl	Mus musculus cordon-bleu (Cobl) mRNA.	AGTGAGGCAAGAGCTACCAGCCAATTGCTCTTAGTCACAGCTGTCTGCTC	NM_172496.2
scl017991.2_1-S	8536.27	0	15610	0	33.0237	0.000498461	Ndufa2	Mus musculus NADH dehydrogenase (ubiquinone) 1 alpha subcomplex 2 (Ndufa2) mRNA.	TCGTGCAACGGTACGTGGAGCTGAAGAAGGCGCACCCCAACCTGCCCATT	NM_010885.2
scl35274.1.1_142-S	-11.9494	0.756522	92.0558	0.0068323	33.0237	0.000498461	2610206G21Rik		GTTCAGGGAATGTAGAAGATTGTCTGACTGGTGGGAGCACCTCACTCCCT
scl54150.7.1_69-S	114.588	0.00372671	2690.9	0	33.0237	0.000498461	Renbp	Mus musculus renin binding protein (Renbp) mRNA.	CTCCTCGCCCGCTGTCTCTACCCATGAAGGCTCGAAATAAAGATGACCCT	NM_023132.1
